# Supplementary material for: The Yeast Ess1 Prolyl Isomerase Controls Swi6 and Whi5 Nuclear Localization
Source: G3 (Bethesda). 2014 Jan 27;4(3):523–37. doi: 10.1534/g3.113.008763 (PMC3962490; doi:10.1534/g3.113.008763)
Supplement: Supporting Information [file supp_g3.113.008763_TableS2.xls]

## Sheet: Legend Table S2
Table S2 Complete list of SGA interactions with ess1H164R. 429 genetic interactions were identified after setting a calibrated P-value of between +0.2 to +1.0 (aggravating interactions), or – 0.2 to -1.0 (alleviating interactions).

## Sheet: Table S2
Orf Name	Gene Name	Gene Function	Bio-process	Cell-comp	Adjusted Calibrated P	t-Statistics	Calibrated P(Believability)	Ctrl Mean	Ctrl SD	Exp Mean	Exp SD	Size Difference
YBR025C	OLA1	ATPase activity	biological process unknown	cytoplasm	1	-4.53853	1	0.761021	0.065064	0.234203	0.078866	0.526818
YBR292C		molecular function unknown	biological process unknown	cellular component unknown	1	-4.33409	1	0.697072	0.104435	0.193984	0.039595	0.503088
YCL028W	RNQ1	molecular function unknown	biological process unknown	cytosol	1	-5.22775	1	0.979901	0.060172	0.352943	0.175212	0.626958
YCR087W		molecular function unknown	biological process unknown	cellular component unknown	1	-6.95834	1	1.09457	0.019037	0.286869	0.10674	0.807702
YDL026W		molecular function unknown	biological process unknown	cellular component unknown	1	-5.52882	1	0.846172	0.049921	0.204404	0.015042	0.641768
YDL061C	RPS29B	structural constituent of ribosome	protein biosynthesis	cytosolic small ribosomal subunit (sensu Eukaryota)	1	-5.85546	1	0.840131	0.052753	0.160448	0.026724	0.679683
YDL109C		lipase activity	lipid metabolism	cellular component unknown	1	-5.93701	1	1.03911	0.104104	0.349961	0.053691	0.68915
YDL137W	ARF2	GTPase activity	ER to Golgi transport*	cytosol*	1	-4.07045	1	0.568997	0.17507	0	0	0.568997
YDL218W		molecular function unknown	biological process unknown	cytoplasm	1	-5.75056	1	0.83301	0.04059	0.165503	0.094195	0.667507
YDR043C	NRG1	DNA binding*	regulation of transcription from RNA polymerase II promoter*	nucleus	1	-5.05786	1	0.795693	0.103675	0.208593	0.025811	0.5871
YDR184C	ATC1	molecular function unknown	response to stress*	nucleus	1	-6.7321	1	0.94597	0.067463	0.164529	0.05269	0.781441
YDR185C	UPS3	molecular function unknown	mitochondrion organization	mitochondrion	1	-5.5412	1	0.921467	0.097555	0.278262	0.129157	0.643205
YDR338C		molecular function unknown	biological process unknown	cellular component unknown	1	-3.78224	1	1.15899	0.20922	0.481695	0.228973	0.677298
YDR371W	CTS2	molecular function unknown	biological process unknown	cytoplasm	1	-5.3489	1	1.07521	0.063476	0.454331	0.087743	0.620883
YDR508C	GNP1	amino acid transporter activity*	amino acid transport	mitochondrion*	1	-6.49244	1	0.923295	0.089027	0.169672	0.072607	0.753622
YEL007W	MIT1	molecular function unknown	biological process unknown	cytoplasm*	1	-5.05584	1	0.986027	0.038174	0.399161	0.131815	0.586866
YEL028W		molecular function unknown	biological process unknown	cellular component unknown	1	-3.83094	1	0.763535	0.152701	0.028097	0.29537	0.735438
YEL040W	UTR2	molecular function unknown	cell wall organization and biogenesis	cell wall (sensu Fungi)*	1	-5.30789	1	0.974671	0.054968	0.358547	0.046934	0.616123
YEL042W	GDA1	guanosine-diphosphatase activity*	protein amino acid glycosylation	Golgi apparatus	1	-8.50881	1	1.07334	0.050124	0.085662	0.044115	0.987676
YER091C-A		molecular function unknown	biological process unknown	cellular component unknown	1	-5.23033	1	0.655767	0.108436	0.048646	0.022504	0.607121
YFL004W	VTC2	molecular function unknown	vacuole fusion, non-autophagic*	vacuolar membrane	1	-3.8855	1	0.640744	0.149969	0.136814	0.057247	0.50393
YFL026W	STE2	mating-type alpha-factor pheromone receptor activity	response to pheromone during conjugation with cellular fusion*	integral to plasma membrane	1	-5.32339	1	1.02851	0.081773	0.404326	0.16969	0.62418
YFL051C		molecular function unknown	biological process unknown	cellular component unknown	1	-4.02845	1	1.14731	0.276573	0.395583	0.064959	0.75173
YGL026C	TRP5	tryptophan synthase activity	tryptophan biosynthesis	cytoplasm*	1	-5.68287	1	0.799642	0.132685	0.099184	0.012053	0.700458
YGL059W	PKP2	protein kinase activity, protein phosphorylation	peptidyl-amino acid modification	mitochondrion	1	-4.85103	1	0.988761	0.250554	0.145049	0.03035	0.843713
YGR010W	NMA2	nicotinate-nucleotide adenylyltransferase activity	NAD metabolism	nucleus	1	-4.56988	1	1.11217	0.100213	0.477016	0.213315	0.635157
YGR055W	MUP1	L-methionine porter activity	sulfur amino acid transport	integral to plasma membrane	1	-5.87315	1	1.17235	0.22532	0.212012	0.171583	0.96034
YGR207C	CIR1	molecular function unknown	biological process unknown	mitochondrion	1	-5.38248	1	0.89114	0.042373	0.266359	0.072961	0.624781
YGR269W		molecular function unknown	biological process unknown	not yet annotated	1	-3.47368	1	0.928962	0.081908	0.193589	0.349284	0.735372
YHR050W	SMF2	di-, tri-valent inorganic cation transporter activity*	manganese ion transport	mitochondrion*	1	-6.61652	1	1.04201	0.14299	0.201438	0.049974	0.840568
YHR093W	AHT1	molecular function unknown	biological process unknown	cellular component unknown	1	-7.04645	1	1.0034	0.111253	0.185469	0.035905	0.81793
YHR132W-A	IGO2	molecular function unknown	biological process unknown	cytoplasm*	1	-5.17708	1	1.0035	0.102151	0.402564	0.153932	0.600939
YIL076W	SEC28	molecular function unknown	ER to Golgi transport*	COPI vesicle coat	1	-4.66726	1	0.936567	0.094677	0.394805	0.136962	0.541761
YIR005W	IST3	RNA splicing factor activity, transesterification mechanism	spliceosome assembly	snRNP U2	1	-3.16045	1	0.850916	0.017228	0.191827	0.343541	0.659089
YJL124C	LSM1	RNA binding*	rRNA processing*	cytoplasmic mRNA processing body*	1	-6.19854	1	0.780279	0.078085	0.060772	0.095576	0.719507
YJL141C	YAK1	protein kinase activity	protein amino acid phosphorylation	cytoplasm*	1	-5.78079	1	1.00153	0.015469	0.330519	0.106801	0.671016
YJR070C	LIA1	protein binding	microtubule cytoskeleton organization and biogenesis	cytoplasm*	1	-4.39411	1	0.783037	0.093295	0.272982	0.031685	0.510055
YJR074W	MOG1	Ran GTPase binding	protein-nucleus import	nucleus	1	-3.17441	1	0.88744	0.175417	0.308697	0.262575	0.578743
YJR075W	HOC1	transferase activity, transferring glycosyl groups*	cell wall mannoprotein biosynthesis*	mannosyltransferase complex	1	-4.21058	1	1.01391	0.244844	0.293092	0.049478	0.720821
YJR145C	RPS4A	structural constituent of ribosome	protein biosynthesis*	cytoplasm*	1	-4.73653	1	0.929649	0.058402	0.379847	0.059809	0.549802
YKL006W	RPL14A	structural constituent of ribosome*	protein biosynthesis	cytosolic large ribosomal subunit (sensu Eukaryota)	1	-4.32116	1	0.868936	0.182951	0.250527	0.015278	0.618409
YKL009W	MRT4	molecular function unknown	rRNA processing*	nucleus*	1	-3.6095	1	0.927913	0.051363	0.402019	0.226348	0.525894
YKL037W	AIM26	molecular function unknown	biological process unknown	cellular component unknown	1	-4.93366	1	0.987347	0.136354	0.176947	0.249702	0.8104
YKL074C	MUD2	RNA splicing factor activity, transesterification mechanism*	U2-type nuclear mRNA branch site recognition	commitment complex	1	-5.46704	1	0.970049	0.062973	0.335451	0.079727	0.634597
YKL213C	DOA1	molecular function unknown	ubiquitin-dependent protein catabolism*	cytoplasm*	1	-4.34518	1	0.778269	0.158231	0.200675	0.064235	0.577594
YKR001C	VPS1	GTPase activity	protein-vacuolar targeting*	cytoplasm*	1	-4.66333	1	1.00585	0.071171	0.464547	0.079677	0.541305
YKR026C	GCN3	translation initiation factor activity	translational initiation	eukaryotic translation initiation factor 2B complex	1	-4.75875	1	1.01317	0.186526	0.324858	0.159364	0.688316
YKR059W	TIF1	translation initiation factor activity	translational initiation	ribosome*	1	-5.77576	1	0.889286	0.049543	0.218853	0.03697	0.670433
YLL045C	RPL8B	structural constituent of ribosome	protein biosynthesis	cytosolic large ribosomal subunit (sensu Eukaryota)	1	-5.14025	1	0.797933	0.042076	0.201269	0.115264	0.596664
YLR015W	BRE2	chromatin binding*	chromatin silencing at telomere*	nuclear chromatin*	1	-5.06986	1	0.922406	0.06724	0.333913	0.054198	0.588494
YLR048W	RPS0B	structural constituent of ribosome	protein biosynthesis*	cytosolic small ribosomal subunit (sensu Eukaryota)	1	-4.46161	1	0.650544	0.097321	0.132654	0.043862	0.51789
YLR128W	DCN1	molecular function unknown	biological process unknown	cellular component unknown	1	-5.31154	1	0.654086	0.060365	0.037539	0.039441	0.616547
YLR146C	SPE4	spermine synthase activity	pantothenate biosynthesis*	cytoplasm	1	-4.05623	1	0.598009	0.026561	0.050258	0.205566	0.547751
YLR344W	RPL26A	structural constituent of ribosome*	protein biosynthesis	cytosolic large ribosomal subunit (sensu Eukaryota)	1	-5.65989	1	1.05925	0.056615	0.402272	0.05817	0.656982
YLR346C		molecular function unknown	biological process unknown	mitochondrion	1	-6.42774	1	1.11289	0.202329	0.138718	0.118334	0.974171
YLR405W	DUS4	tRNA dihydrouridine synthase activity	tRNA modification	cellular component unknown	1	-4.49688	1	0.911056	0.08494	0.389073	0.099121	0.521983
YLR428C		molecular function unknown	biological process unknown	cellular component unknown	1	-5.23664	1	1.03963	0.088838	0.240785	0.239508	0.798845
YMR054W	STV1	hydrogen-transporting ATPase activity, rotational mechanism	vacuolar acidification	Golgi apparatus*	1	-4.78723	1	0.936986	0.062029	0.381299	0.060083	0.555687
YMR132C	JLP2	molecular function unknown	biological process unknown	cytoplasm	1	-5.2764	1	1.06264	0.11189	0.396999	0.187683	0.665638
YMR300C	ADE4	amidophosphoribosyltransferase activity	purine nucleotide biosynthesis*	cytoplasm	1	-4.37231	1	0.775024	0.072692	0.267499	0.130389	0.507524
YMR305C	SCW10	glucosidase activity	conjugation with cellular fusion	cytoplasm*	1	-6.95265	1	1.04713	0.096423	0.240085	0.101848	0.807042
YNL105W	RRT16	molecular function unknown	biological process unknown	cellular component unknown	1	-8.71407	1	1.066	0.07528	0.054498	0.057555	1.0115
YNL106C	INP52	inositol-polyphosphate 5-phosphatase activity	cell wall organization and biogenesis*	membrane fraction*	1	-8.29401	1	1.01385	0.036304	0.051112	0.147884	0.962743
YNL107W	YAF9	molecular function unknown	chromatin remodeling*	cytoplasm*	1	-5.99312	1	0.79853	0.098664	0.102868	0.017419	0.695662
YNL197C	WHI3	RNA binding	regulation of cell size	cytoplasm	1	-4.92883	1	0.937015	0.046096	0.364892	0.034034	0.572123
YNL241C	ZWF1	glucose-6-phosphate 1-dehydrogenase activity	pentose-phosphate shunt	cytoplasm	1	-7.18653	1	0.954799	0.079804	0.120608	0.041321	0.83419
YNL289W	PCL1	cyclin-dependent protein kinase regulator activity	cell cycle	cyclin-dependent protein kinase holoenzyme complex	1	-4.37688	1	0.719665	0.139288	0.169655	0.127479	0.55001
YNL305C	BXI1	molecular function unknown	response to chemical stimulus, signaling	vacuole (sensu Fungi)	1	-5.49294	1	0.940869	0.106391	0.303266	0.127946	0.637604
YNL309W	STB1	transcriptional activator activity	G1/S transition of mitotic cell cycle	cytoplasm*	1	-4.98081	1	0.727946	0.049787	0.149789	0.038562	0.578157
YNL336W	COS1	molecular function unknown	biological process unknown	vacuole (sensu Fungi)	1	-6.50762	1	1.13401	0.053635	0.378628	0.079335	0.755384
YNR027W	BUD17	molecular function unknown	bud site selection	cytoplasm*	1	-6.91476	1	0.841362	0.076542	0.038718	0.041993	0.802644
YNR041C	COQ2	prenyltransferase activity*	ubiquinone metabolism	mitochondrial inner membrane	1	-6.33891	1	0.884477	0.132228	0.104197	0.076755	0.78028
YOL050C		molecular function unknown	biological process unknown	cellular component unknown	1	-4.87211	1	0.942639	0.216253	0.173641	0.067019	0.768999
YOL055C	THI20	phosphomethylpyrimidine kinase activity*	thiamin biosynthesis	cellular component unknown	1	-4.80783	1	0.911152	0.197306	0.193181	0.028923	0.717971
YOL104C	NDJ1	telomeric DNA binding	synapsis*	nuclear chromosome, telomeric region	1	-4.10289	1	1.01108	0.160738	0.412952	0.194732	0.598128
YOR052C		molecular function unknown	biological process unknown	nucleus	1	-3.60101	1	0.697935	0.259636	0.05584	0.039642	0.642095
YOR082C		molecular function unknown	biological process unknown	cellular component unknown	1	-3.80726	1	0.825035	0.027078	0.113976	0.303632	0.711058
YOR106W	VAM3	t-SNARE activity	vesicle fusion*	vacuolar membrane	1	-4.8433	1	1.06689	0.266351	0.187435	0.123637	0.87945
YOR180C	DCI1	dodecenoyl-CoA delta-isomerase activity	fatty acid beta-oxidation	peroxisomal matrix	1	-4.41964	1	1.14961	0.139324	0.392904	0.261787	0.756708
YOR255W	OSW1	molecular function unknown	spore wall assembly (sensu Fungi)	prospore membrane	1	-5.81854	1	1.10828	0.102172	0.432886	0.137795	0.675397
YOR277C		molecular function unknown	biological process unknown	cellular component unknown	1	-3.67946	1	0.913199	0.175789	0.397751	0.050026	0.515448
YOR320C	GNT1	acetylglucosaminyltransferase activity	N-linked glycosylation	Golgi medial cisterna	1	-3.56762	1	0.847468	0.113535	0.340914	0.218152	0.506554
YPL096W	PNG1	peptide-N4-(N-acetyl-beta-glucosaminyl)asparagine amidase activity	misfolded or incompletely synthesized protein catabolism*	nucleus*	1	-4.2394	1	0.999395	0.209527	0.16431	0.269265	0.835084
YPL123C	RNY1	endoribonuclease activity	cellular morphogenesis	extracellular region	1	-8.12614	1	1.10171	0.078443	0.158451	0.045872	0.943257
YPL270W	MDL2	ATPase activity, coupled to transmembrane movement of substances	aerobic respiration	mitochondrial inner membrane	1	-6.19188	1	0.861776	0.087445	0.143042	0.049436	0.718734
YPR114W		molecular function unknown	biological process unknown	endoplasmic reticulum	1	-3.33418	1	0.996929	0.10819	0.420141	0.278082	0.576788
YPR146C		molecular function unknown	biological process unknown	cellular component unknown	1	-5.27229	1	1.02436	0.081742	0.412367	0.089269	0.61199
YPR077C		molecular function unknown	biological process unknown	cellular component unknown	0.992172	-3.6699	0.992172	1.05261	0.086417	0.503914	0.233692	0.548693
YNL108C		molecular function unknown	metabolism	cytoplasm*	0.989001	-4.65533	0.989001	1.10366	0.146823	0.5055	0.050053	0.598163
YOR309C		molecular function unknown	biological process unknown	cellular component unknown	0.984702	-2.96941	0.984702	1.01106	0.079048	0.448407	0.488753	0.562655
YKL101W	HSL1	protein kinase activity	protein amino acid phosphorylation*	bud neck*	0.982242	-2.96448	0.982242	1.06147	0.024104	0.35267	0.398815	0.708801
YML095C	RAD10	single-stranded DNA specific endodeoxyribonuclease activity	removal of nonhomologous ends*	nucleotide excision repair factor 1 complex	0.979264	-3.67902	0.979264	0.912574	0.063677	0.420869	0.202826	0.491706
YLR019W	PSR2	phosphoprotein phosphatase activity	response to stress	plasma membrane	0.96663	-4.1925	0.96663	0.951715	0.106829	0.465063	0.066674	0.486652
YMR029C	FAR8	molecular function unknown	cell cycle arrest in response to pheromone	cellular component unknown	0.965721	-4.03834	0.965721	0.534882	0.124617	0.048594	0.032597	0.486288
YDR158W	HOM2	aspartate-semialdehyde dehydrogenase activity	methionine metabolism*	cytoplasm*	0.962525	-3.62093	0.962525	0.98208	0.160789	0.49707	0.159597	0.48501
YDR502C	SAM2	methionine adenosyltransferase activity	methionine metabolism	cellular component unknown	0.961	-3.42587	0.961	0.7585	0.178901	0.274099	0.099443	0.4844
YLR252W		molecular function unknown	biological process unknown	cellular component unknown	0.958381	-4.09293	0.958381	0.516714	0.117758	0.033362	0.035796	0.483352
YER128W	VFA1	molecular function unknown	biological process unknown	cellular component unknown	0.944605	-3.02526	0.944605	0.872436	0.184001	0.394594	0.202458	0.477842
YMR037C	MSN2	DNA binding*	response to stress*	nucleus*	0.93961	-4.08492	0.93961	1.12054	0.09067	0.530195	0.224069	0.590345
YKL025C	PAN3	poly(A)-specific ribonuclease activity	DNA repair*	cytoplasm*	0.937972	-4.90741	0.937972	1.10647	0.115237	0.531014	0.107554	0.575456
YLR265C	NEJ1	molecular function unknown	DNA repair*	nucleus	0.935239	-2.91067	0.935239	1.11953	0.142874	0.510517	0.333051	0.609008
YHR103W	SBE22	molecular function unknown	cell wall organization and biogenesis	cytoplasm	0.930764	-4.0689	0.930764	0.908867	0.036915	0.436561	0.032459	0.472305
YLR054C	OSW2	molecular function unknown	spore wall assembly (sensu Fungi)	cytoplasm*	0.926751	-4.05508	0.926751	0.559245	0.02027	0.088545	0.0178	0.4707
YBR297W	MAL33	transcription factor activity	regulation of transcription, DNA-dependent*	nucleus	0.92372	-4.04463	0.92372	0.897731	0.070957	0.428243	0.097813	0.469488
YJL207C	LAA1	molecular function unknown	endosomal transport	clathrin-coated vesicle	0.922332	-4.30279	0.922332	1.03766	0.062533	0.538205	0.106944	0.499455
YKR057W	RPS21A	structural constituent of ribosome	protein biosynthesis	cytosolic small ribosomal subunit (sensu Eukaryota)	0.921676	-2.84335	0.921676	0.662112	0.035052	0.096872	0.325741	0.56524
YGR161C	RTS3	protein phosphatase type 2A activity	protein amino acid dephosphorylation	cytoplasm*	0.91601	-4.15098	0.91601	1.21831	0.227303	0.541995	0.150531	0.676319
YPL150W		protein kinase activity	biological process unknown	cellular component unknown	0.910405	-3.09041	0.910405	1.08912	0.145927	0.544797	0.267908	0.544326
YJL148W	RPA34	DNA-directed RNA polymerase activity	transcription from RNA polymerase I promoter	nucleus*	0.906355	-3.85991	0.906355	0.883046	0.077367	0.420504	0.175014	0.462542
YDL066W	IDP1	isocitrate dehydrogenase (NADP+) activity	glutamate biosynthesis*	mitochondrion*	0.905036	-4.01703	0.905036	0.972112	0.017482	0.505828	0.081335	0.466284
YLR263W	RED1	molecular function unknown	synaptonemal complex formation	synaptonemal complex	0.903721	-3.97571	0.903721	0.929451	0.107474	0.467962	0.050369	0.461488
YKL069W		molecular function unknown	biological process unknown	cytoplasm*	0.902794	-3.97252	0.902794	0.557775	0.104115	0.096658	0.064195	0.461118
YOR223W		molecular function unknown	biological process unknown	cellular component unknown	0.899696	-3.95028	0.899696	0.903396	0.112635	0.443518	0.05098	0.459878
YMR172C-A		molecular function unknown	biological process unknown	cellular component unknown	0.897822	-3.95539	0.897822	0.658566	0.049907	0.199437	0.022089	0.459129
YOR104W	PIN2	molecular function unknown	biological process unknown	cellular component unknown	0.896626	-3.95126	0.896626	0.95827	0.077992	0.499619	0.05695	0.45865
YOR327C	SNC2	v-SNARE activity	endocytosis*	transport vesicle	0.891377	-3.45169	0.891377	0.986702	0.042431	0.517341	0.207418	0.469361
YMR162C	DNF3	phospholipid-translocating ATPase activity	intracellular protein transport	trans-Golgi network transport vesicle	0.885999	-3.91465	0.885999	0.852424	0.079766	0.398025	0.101866	0.4544
YMR153C-A		molecular function unknown	biological process unknown	cellular component unknown	0.885892	-3.91427	0.885892	0.749716	0.042366	0.295359	0.148109	0.454357
YNL079C	TPM1	actin lateral binding	actin filament organization*	contractile ring (sensu Saccharomyces)*	0.885428	-2.93308	0.885428	0.502907	0.218848	0.036475	0.073102	0.466432
YDL048C	STP4	molecular function unknown	biological process unknown	cytoplasm*	0.885197	-3.91188	0.885197	0.72382	0.074642	0.269741	0.045655	0.454079
YLR151C	PCD1	pyrophosphatase activity	biological process unknown	peroxisome	0.872882	-4.29778	0.872882	1.0612	0.091782	0.562326	0.118926	0.498873
YNR040W		molecular function unknown	biological process unknown	mitochondrion	0.871312	-3.22505	0.871312	0.912024	0.053698	0.463499	0.213486	0.448525
YKR094C	RPL40B	structural constituent of ribosome	protein biosynthesis*	mitochondrion*	0.862682	-3.48421	0.862682	0.954348	0.12962	0.505463	0.181641	0.448885
YKR055W	RHO4	GTPase activity*	actin filament organization*	intracellular	0.841328	-5.21511	0.841328	1.18469	0.013811	0.579336	0.158312	0.605353
YBL064C	PRX1	thioredoxin peroxidase activity	regulation of cell redox homeostasis	mitochondrion	0.835848	-5.3548	0.835848	1.20364	0.048079	0.582076	0.11332	0.621568
YOR186W		molecular function unknown	biological process unknown	cellular component unknown	0.833767	-2.91815	0.833767	0.872517	0.206525	0.424779	0.102947	0.447738
YNR069C	BSC5	molecular function unknown	biological process unknown	cellular component unknown	0.830438	-2.66087	0.830438	0.817026	0.081671	0.104072	0.450473	0.712954
YFL003C	MSH4	DNA binding	meiotic recombination	nuclear chromosome	0.829922	-3.7214	0.829922	0.85721	0.079319	0.425241	0.113029	0.431969
YHR097C		molecular function unknown	biological process unknown	cytoplasm*	0.827977	-3.7147	0.827977	0.736076	0.058329	0.304886	0.123895	0.431191
YMR258C	ROY1	enzyme regulator activity, nucleobase-containing small molecule metabolic process, protein targeting	biological process unknown	cytoplasm*	0.824483	-2.64897	0.824483	1.03302	0.241024	0.497171	0.254299	0.535852
YHR132C	ECM14	metalloendopeptidase activity	cell wall organization and biogenesis*	vacuole (sensu Fungi)	0.814576	-3.66852	0.814576	0.474485	0.106794	0.048655	0.122156	0.425831
YNL303W		molecular function unknown	biological process unknown	cellular component unknown	0.812142	-3.94413	0.812142	1.03792	0.123314	0.564742	0.107017	0.473177
YBR147W	RTC2	transmembrane transporter activity	ion transport, amino acid transport, transmembrane transport	cellular component unknown	0.802391	-3.62653	0.802391	0.480166	0.06465	0.059209	0.028576	0.420957
YGR235C	MOS2	molecular function unknown	mitochondrion organization	mitochondrion	0.801848	-4.12926	0.801848	1.07976	0.087039	0.589291	0.172847	0.49047
YDR305C	HNT2	hydrolase activity*	nucleoside catabolism	cytoplasm*	0.795665	-2.59133	0.795665	0.978005	0.49403	0.18627	0.189695	0.791735
YDR349C	YPS7	aspartic-type endopeptidase activity	biological process unknown	cytoplasm*	0.794984	-3.80158	0.794984	0.975385	0.078182	0.534109	0.05799	0.441275
YLR182W	SWI6	protein binding*	meiosis*	cytoplasm*	0.792075	-2.91705	0.792075	0.680877	0.19334	0.250337	0.115464	0.43054
YER089C	PTC2	protein phosphatase type 2C activity	G1/S transition of mitotic cell cycle*	cytoplasm*	0.791371	-2.73614	0.791371	0.959767	0.146634	0.49511	0.254984	0.464657
YFL041W	FET5	ferroxidase activity	iron ion transport	vacuolar membrane (sensu Fungi)	0.788368	-2.9319	0.788368	0.936512	0.152044	0.50605	0.203841	0.430462
YDR183W	PLP1	GTPase inhibitor activity	beta-tubulin folding*	cytoplasm	0.770731	-3.51743	0.770731	0.726598	0.045617	0.318305	0.123122	0.408293
YDR173C	ARG82	inositol or phosphatidylinositol kinase activity	arginine metabolism*	nucleus	0.769914	-3.81824	0.769914	1.07907	0.140894	0.59699	0.131055	0.482082
YFL001W	DEG1	pseudouridylate synthase activity	RNA processing	cytoplasm*	0.764084	-2.91126	0.764084	0.553096	0.185513	0.133272	0.008136	0.419824
YLR192C	HCR1	translation initiation factor activity*	protein biosynthesis*	eukaryotic translation initiation factor 3 complex	0.759136	-3.47747	0.759136	0.817896	0.065145	0.414242	0.098917	0.403654
YMR170C	ALD2	aldehyde dehydrogenase activity	aldehyde metabolism*	cytoplasm	0.754325	-3.4609	0.754325	0.802318	0.099151	0.400587	0.16087	0.40173
YDR307W	PMT7	molecular function unknown	biological process unknown	endoplasmic reticulum	0.752048	-2.5041	0.752048	0.887273	0.114692	0.149869	0.496991	0.737404
YDR414C	ERD1	molecular function unknown	protein-ER retention	membrane	0.742726	-3.42093	0.742726	0.723729	0.079275	0.326638	0.080435	0.39709
YML081C-A	ATP18	hydrogen-transporting ATP synthase activity, rotational mechanism	ATP synthesis coupled proton transport	proton-transporting ATP synthase complex, coupling factor F(o) (sensu Eukaryota)	0.742279	-3.98261	0.742279	1.17115	0.166283	0.62886	0.161608	0.542289
YJL136C	RPS21B	structural constituent of ribosome	protein biosynthesis	cytosolic small ribosomal subunit (sensu Eukaryota)	0.736391	-3.3991	0.736391	0.816031	0.043373	0.421475	0.089864	0.394556
YJL128C	PBS2	MAP kinase kinase activity*	protein amino acid phosphorylation*	cytoplasm	0.735931	-4.52357	0.735931	1.15712	0.102323	0.632035	0.116485	0.525082
YOR179C	SYC1	RNA binding	transcription termination from Pol II promoter, RNA polyymerase(A) coupled*	nucleus*	0.729234	-2.45847	0.729234	0.66853	0.125852	0.06207	0.40831	0.606459
YOR334W	MRS2	magnesium ion transporter activity	mitochondrial magnesium ion transport*	mitochondrial inner membrane	0.727138	-2.54059	0.727138	1.00297	0.106643	0.514282	0.313927	0.488692
YPL272C		molecular function unknown	biological process unknown	cellular component unknown	0.726671	-2.92038	0.726671	1.06513	0.044	0.593124	0.256746	0.472006
YDL024C	DIA3	acid phosphatase activity	pseudohyphal growth*	cell wall (sensu Fungi)	0.720689	-3.1063	0.720689	0.924137	0.149049	0.522364	0.075024	0.401773
YBR149W	ARA1	aldo-keto reductase activity*	carbohydrate metabolism	cytosol	0.718494	-3.32527	0.718494	0.783903	0.112896	0.396505	0.041867	0.387398
YLR461W	PAU4	molecular function unknown	biological process unknown	cellular component unknown	0.718128	-3.33616	0.718128	0.583717	0.06192	0.196466	0.046608	0.387251
YNR066C		molecular function unknown	biological process unknown	membrane fraction	0.717048	-3.30658	0.717048	0.995834	0.151009	0.565658	0.119333	0.430177
YGR243W	FMP43	transmembrane transporter activity	ion transport	mitochondrion	0.7156	-3.32745	0.7156	0.548802	0.044095	0.162562	0.055145	0.38624
YPL245W		molecular function unknown	biological process unknown	cytoplasm*	0.714492	-4.05606	0.714492	1.10742	0.119785	0.625672	0.127407	0.481747
YDL040C	NAT1	peptide alpha-N-acetyltransferase activity	protein amino acid acetylation	cytoplasm*	0.713923	-3.13608	0.713923	0.834172	0.131815	0.448603	0.070701	0.385569
YBR006W	UGA2	succinate-semialdehyde dehydrogenase [NAD(P)+] activity	response to oxidative stress*	cytoplasm	0.713659	-2.76316	0.713659	0.859804	0.206405	0.435995	0.053966	0.42381
YKL005C	BYE1	transcriptional elongation regulator activity	negative regulation of transcription from RNA polymerase II promoter	nucleus	0.71216	-3.93768	0.71216	1.05819	0.093686	0.601113	0.068666	0.457073
YIL110W	HPM1	S-adenosylmethionine-dependent methyltransferase activity	peptidyl-amino acid modification, protein alkylation	cytoplasm*	0.710247	-3.309	0.710247	0.476752	0.090445	0.092654	0.048438	0.384099
YHR009C	TDA3	molecular function unknown	endosomal transport	cytoplasm	0.709986	-3.30811	0.709986	0.675124	0.068289	0.291129	0.040697	0.383994
YPR031W	NTO1	molecular function unknown	biological process unknown	cytoplasm*	0.706778	-2.97577	0.706778	0.986165	0.180439	0.560553	0.169737	0.425612
YMR044W	IOC4	protein binding	chromatin remodeling	ISW1 complex	0.69488	-2.81493	0.69488	0.763204	0.148109	0.356909	0.2014	0.406295
YNL115C		molecular function unknown	biological process unknown	vacuole (sensu Fungi)	0.694252	-2.49754	0.694252	0.964213	0.245597	0.493338	0.215217	0.470875
YOR349W	CIN1	beta-tubulin binding	post-chaperonin tubulin folding pathway*	cellular component unknown	0.686215	-2.80691	0.686215	0.97315	0.207149	0.541693	0.045693	0.431457
YKR082W	NUP133	structural molecule activity	mRNA-nucleus export*	nuclear pore	0.684269	-2.71502	0.684269	0.596741	0.142159	0.177552	0.226507	0.419189
YNL121C	TOM70	protein transporter activity	mitochondrial matrix protein import*	mitochondrial outer membrane translocase complex	0.682971	-3.70672	0.682971	1.01667	0.046697	0.58641	0.154194	0.430265
YLR144C	ACF2	glucan 1,3-beta-glucosidase activity	actin cytoskeleton organization and biogenesis	intracellular	0.677238	-3.19526	0.677238	0.763094	0.066948	0.392199	0.116298	0.370895
YCL050C	APA1	bis(5'-nucleosyl)-tetraphosphatase activity	nucleotide metabolism	cytoplasm*	0.672377	-3.07909	0.672377	0.629324	0.122889	0.260374	0.093681	0.368951
YDR220C		molecular function unknown	biological process unknown	cellular component unknown	0.669417	-2.74013	0.669417	0.682419	0.0975	0.274664	0.232341	0.407755
YNL334C	SNO2	molecular function unknown	thiamin biosynthesis*	cellular component unknown	0.664029	-2.99616	0.664029	0.395639	0.129709	0.029517	0.030591	0.366122
YBL011W	SCT1	glycerol-3-phosphate O-acyltransferase activity	phospholipid biosynthesis	endoplasmic reticulum	0.662157	-3.0578	0.662157	0.577717	0.121413	0.212854	0.123613	0.364863
YAL030W	SNC1	v-SNARE activity	endocytosis*	transport vesicle	0.658137	-3.59397	0.658137	1.00218	0.006441	0.585003	0.04793	0.417177
YMR318C	ADH6	alcohol dehydrogenase (NADP+) activity	aldehyde metabolism*	soluble fraction	0.643017	-3.07733	0.643017	0.579678	0.074065	0.222472	0.141688	0.357207
YLR110C	CCW12	molecular function unknown	cell wall organization and biogenesis*	cell wall (sensu Fungi)	0.641624	-2.97703	0.641624	0.86205	0.126527	0.50159	0.148006	0.360459
YIL055C		molecular function unknown	biological process unknown	cellular component unknown	0.64028	-2.81663	0.64028	1.06516	0.034894	0.606702	0.258906	0.458461
YHR158C	KEL1	molecular function unknown	cellular morphogenesis*	cytoplasm*	0.635536	-2.91005	0.635536	0.440646	0.139753	0.074461	0.031792	0.366185
YMR118C	SHH3	molecular function unknown	biological process unknown	cellular component unknown	0.633174	-3.04341	0.633174	0.789559	0.035418	0.436289	0.10576	0.35327
YOR141C	ARP8	molecular function unknown	biological process unknown	nucleus*	0.627912	-3.02528	0.627912	0.471374	0.039447	0.120209	0.0478	0.351165
YFR040W	SAP155	protein serine/threonine phosphatase activity	G1/S transition of mitotic cell cycle	cytoplasm	0.625822	-3.19535	0.625822	0.908883	0.090597	0.537978	0.093849	0.370906
YGL257C	MNT2	alpha-1,3-mannosyltransferase activity	O-linked glycosylation	cellular component unknown	0.625234	-3.01605	0.625234	0.699508	0.09782	0.349414	0.078215	0.350094
YNL212W	VID27	molecular function unknown	biological process unknown	cytoplasm	0.621534	-3.14018	0.621534	0.956148	0.133444	0.568241	0.089013	0.387908
YCL056C	PEX34	molecular function unknown	peroxisome organization	cytoplasm	0.617599	-2.99504	0.617599	0.71626	0.096638	0.368606	0.060534	0.347654
YOL064C	MET22	3'(2'),5'-bisphosphate nucleotidase activity	sulfate assimilation*	cytoplasm	0.615336	-3.37958	0.615336	1.00312	0.054871	0.597423	0.175448	0.405698
YNR065C		molecular function unknown	biological process unknown	cellular component unknown	0.614908	-2.37371	0.614908	1.1004	0.223783	0.552376	0.331405	0.548028
YLR221C	RSA3	molecular function unknown	ribosomal large subunit assembly and maintenance	nucleolus*	0.604756	-2.97348	0.604756	0.540596	0.107286	0.195444	0.128953	0.345153
YOR378W		molecular function unknown	biological process unknown	cellular component unknown	0.60322	-2.54866	0.60322	0.644356	0.224221	0.232747	0.101651	0.411609
YOL111C	MDY2	molecular function unknown	biological process unknown	cytoplasm	0.603023	-3.23513	0.603023	0.9472	0.115073	0.568014	0.158248	0.379186
YPL115C	BEM3	signal transducer activity*	establishment of cell polarity (sensu Fungi)*	intracellular	0.601438	-2.29319	0.601438	0.627711	0.314891	0.155647	0.012596	0.472064
YOR276W	CAF20	translation regulator activity	negative regulation of translation	mRNA cap complex	0.597452	-2.84877	0.597452	0.722421	0.139807	0.363891	0.102906	0.35853
YJL082W	IML2	molecular function unknown	biological process unknown	cytoplasm*	0.59649	-3.82437	0.59649	1.09705	0.070431	0.653124	0.090866	0.443921
YBR103W	SIF2	NAD-dependent histone deacetylase activity*	chromatin silencing at telomere*	nucleus*	0.583273	-2.19323	0.583273	1.16347	0.080678	0.51118	0.5029	0.652287
YDR304C	CPR5	peptidyl-prolyl cis-trans isomerase activity	biological process unknown	cytoplasm*	0.582371	-2.45897	0.582371	0.992599	0.148519	0.543124	0.279605	0.449475
YKR103W	NFT1	ATPase activity, coupled to transmembrane movement of substances	transport	membrane	0.572157	-2.54996	0.572157	1.09017	0.098617	0.61079	0.305902	0.479378
YIL025C		molecular function unknown	biological process unknown	cellular component unknown	0.569296	-2.80724	0.569296	0.721383	0.138557	0.369375	0.107987	0.352007
YOR291W	YPK9	molecular function unknown	biological process unknown	membrane	0.564944	-3.64237	0.564944	1.18472	0.089531	0.703563	0.199754	0.481156
YLR247C	IRC20	helicase activity, response to DNA damage stimulus, DNA recombination, DNA repair	biological process unknown	nucleus*	0.562063	-2.12413	0.562063	0.980167	0.306829	0.370521	0.391128	0.609646
YGR105W	VMA21	molecular function unknown	protein complex assembly	endoplasmic reticulum*	0.560376	-3.01573	0.560376	0.914329	0.116189	0.559755	0.069768	0.354575
YKL156W	RPS27A	structural constituent of ribosome	protein biosynthesis	cytoplasm*	0.559783	-3.35505	0.559783	1.00264	0.058472	0.613201	0.10144	0.389443
YBR207W	FTH1	iron ion transporter activity	endocytosis*	vacuolar membrane (sensu Fungi)	0.559028	-2.89483	0.559028	0.471119	0.061463	0.135096	0.030293	0.336023
YDR501W	PLM2	transcription factor activity	biological process unknown	cellular component unknown	0.557245	-2.60158	0.557245	0.844802	0.188355	0.466455	0.087348	0.378348
YDR070C	FMP16	molecular function unknown	biological process unknown	mitochondrion	0.556729	-2.57707	0.556729	0.908686	0.203658	0.516585	0.067419	0.3921
YJL030W	MAD2	molecular function unknown	mitotic spindle checkpoint	nuclear pore*	0.555334	-3.01514	0.555334	0.915219	0.084793	0.561773	0.169631	0.353446
YJL110C	GZF3	transcription factor activity*	negative regulation of transcription from RNA polymerase II promoter*	nucleus	0.552132	-2.90226	0.552132	1.00134	0.166091	0.606381	0.122018	0.394956
YLR191W	PEX13	protein binding	peroxisome organization and biogenesis*	peroxisomal membrane	0.551146	-2.70993	0.551146	0.782521	0.093084	0.424665	0.199662	0.357856
YOL008W	COQ10	molecular function unknown	biological process unknown	cellular component unknown	0.542634	-3.59825	0.542634	1.07604	0.062736	0.658371	0.08318	0.417674
YLR360W	VPS38	molecular function unknown	late endosome to vacuole transport	membrane fraction	0.54206	-2.78661	0.54206	0.696187	0.131934	0.353467	0.047048	0.342721
YLR297W		molecular function unknown	biological process unknown	vacuole (sensu Fungi)	0.534312	-2.98792	0.534312	1.0004	0.128915	0.618548	0.179937	0.381848
YMR120C	ADE17	IMP cyclohydrolase activity*	purine nucleotide biosynthesis*	cytosol	0.533805	-2.85006	0.533805	0.811553	0.094642	0.480726	0.081118	0.330826
YOL115W	PAP2	DNA-directed DNA polymerase activity*	mitotic sister chromatid cohesion*	nucleus	0.525049	-2.65313	0.525049	0.895904	0.173107	0.527199	0.066168	0.368705
YPR029C	APL4	clathrin binding	vesicle-mediated transport	AP-1 adaptor complex	0.523065	-2.06593	0.523065	0.969008	0.176932	0.476438	0.373143	0.49257
YBR283C	SSH1	protein transporter activity	cotranslational protein-membrane targeting	endoplasmic reticulum membrane*	0.522728	-2.75273	0.522728	1.05709	0.122279	0.632491	0.23754	0.424603
YGR106C	VOA1	molecular function unknown	protein complex biogenesis	vacuolar membrane (sensu Fungi)	0.522253	-2.92982	0.522253	0.889205	0.060259	0.549121	0.060965	0.340084
YHL024W	RIM4	RNA binding	meiosis*	cytoplasm	0.519123	-3.23438	0.519123	0.998489	0.104477	0.623053	0.132815	0.375436
YJR140C	HIR3	transcription corepressor activity	G1/S-specific transcription in mitotic cell cycle	nucleus	0.518836	-2.69211	0.518836	1.00018	0.198836	0.59634	0.133285	0.40384
YDR282C		molecular function unknown	biological process unknown	cellular component unknown	0.514425	-2.45136	0.514425	1.04891	0.19212	0.597055	0.254991	0.451854
YKL166C	TPK3	protein serine/threonine kinase activity*	protein amino acid phosphorylation*	cytoplasm*	0.511646	-3.94944	0.511646	1.21887	0.131271	0.734073	0.093801	0.484802
YGR011W		molecular function unknown	biological process unknown	cellular component unknown	0.508066	-3.51563	0.508066	1.07826	0.050877	0.670177	0.051586	0.408083
YMR060C	SAM37	protein binding	outer mitochondrial membrane organization and biogenesis	mitochondrial sorting and assembly machinery complex	0.497715	-2.09011	0.497715	0.48084	0.347389	0.015582	0.021175	0.465257
YOR183W	FYV12	molecular function unknown	biological process unknown	cellular component unknown	0.493778	-3.00553	0.493778	1.12115	0.178935	0.696145	0.156008	0.42501
YPR115W	RGC1	molecular function unknown	carbohydrate transport, regulation of transport	cytoplasm	0.49319	-3.09238	0.49319	1.12287	0.044683	0.697159	0.210724	0.425709
YOR092W	ECM3	ATPase activity	cell wall organization and biogenesis	endoplasmic reticulum	0.492625	-3.11516	0.492625	0.9868	0.067221	0.624451	0.16775	0.362349
YML009C	MRPL39	structural constituent of ribosome	protein biosynthesis	mitochondrial large ribosomal subunit	0.486311	-2.59695	0.486311	0.747754	0.156687	0.404135	0.125651	0.343619
YOR195W	SLK19	molecular function unknown	meiosis*	condensed nuclear chromosome kinetochore*	0.484185	-1.96837	0.484185	0.787452	0.031826	0.268563	0.442749	0.518889
YAL053W	FLC2	molecular function unknown	biological process unknown	cytoplasm	0.481515	-1.96303	0.481515	0.837772	0.119903	0.216727	0.534691	0.621045
YKL157W	APE2	leucyl aminopeptidase activity	peptide metabolism	cytoplasm*	0.479239	-3.22624	0.479239	1.04046	0.117992	0.659211	0.166859	0.381253
YLR324W	PEX30	molecular function unknown	peroxisome organization and biogenesis	peroxisome*	0.477386	-3.2911	0.477386	1.04347	0.049196	0.661453	0.11115	0.38202
YPL248C	GAL4	transcriptional activator activity	regulation of transcription, DNA-dependent*	nucleus	0.477092	-2.89594	0.477092	1.0628	0.108719	0.663591	0.211088	0.399206
YBL070C		molecular function unknown	biological process unknown	cellular component unknown	0.474869	-3.45155	0.474869	1.08863	0.101612	0.686086	0.168394	0.402547
YCL012W	BUD3	not yet annotated	not yet annotated	not yet annotated	0.469445	-3.14428	0.469445	1.01065	0.082247	0.645673	0.089311	0.364978
YIR023W	DAL81	specific RNA polymerase II transcription factor activity	regulation of transcription from RNA polymerase II promoter*	nucleus	0.469419	-2.81395	0.469419	0.894804	0.120714	0.559705	0.109716	0.3351
YGL194C	HOS2	NAD-dependent histone deacetylase activity*	regulation of transcription, DNA-dependent*	histone deacetylase complex	0.460504	-2.5649	0.460504	0.778801	0.108583	0.443385	0.197114	0.335416
YNL195C		molecular function unknown	biological process unknown	mitochondrion	0.459716	-2.71208	0.459716	0.532058	0.026845	0.217248	0.058573	0.31481
YFR033C	QCR6	ubiquinol-cytochrome-c reductase activity	aerobic respiration*	mitochondrion*	0.454108	-3.14277	0.454108	1.02182	0.043626	0.657022	0.058707	0.364803
YOL163W		transporter activity	transport	membrane	0.452359	-2.82979	0.452359	0.969744	0.091896	0.613734	0.187171	0.356009
YAL034C	FUN19	molecular function unknown	biological process unknown	cellular component unknown	0.447333	-2.63209	0.447333	0.483	0.127155	0.16373	0.082372	0.319269
YPR027C		molecular function unknown	biological process unknown	cellular component unknown	0.446752	-2.68682	0.446752	0.473726	0.084277	0.161848	0.150404	0.311878
YDR221W	GTB1	molecular function unknown	biological process unknown	endoplasmic reticulum	0.445822	-3.07133	0.445822	1.0089	0.06335	0.652394	0.057205	0.35651
YPR120C	CLB5	cyclin-dependent protein kinase regulator activity	G1/S transition of mitotic cell cycle*	nucleus	0.444083	-3.10983	0.444083	1.02066	0.103022	0.65968	0.157581	0.36098
YKR080W	MTD1	methylenetetrahydrofolate dehydrogenase (NAD+) activity	one-carbon compound metabolism*	cytosol	0.443962	-2.29612	0.443962	0.932751	0.071137	0.536894	0.276981	0.395857
YOR084W	LPX1	lipase activity	peroxisome organization and biogenesis	peroxisomal matrix	0.443063	-2.99176	0.443063	1.29696	0.231961	0.777552	0.191362	0.519411
YOR088W		not yet annotated	not yet annotated	not yet annotated	0.439267	-2.72818	0.439267	0.851631	0.069651	0.533627	0.168259	0.318005
YOR346W	REV1	DNA-directed DNA polymerase activity*	DNA repair*	nucleus	0.437657	-2.18757	0.437657	0.890016	0.154152	0.495191	0.271961	0.394825
YDR326C	YSP2	molecular function unknown	biological process unknown	cellular component unknown	0.42718	-2.5568	0.42718	0.794596	0.137399	0.475079	0.085237	0.319517
YDR155C	CPR1	peptidyl-prolyl cis-trans isomerase activity	sporulation (sensu Fungi)*	nucleus*	0.424759	-2.25472	0.424759	0.370823	0.230595	0	0.027329	0.370823
YJL171C		molecular function unknown	biological process unknown	mitochondrion*	0.424158	-3.64699	0.424158	1.16096	0.098865	0.737632	0.124287	0.423331
YJR100C	AIM25	molecular function unknown	biological process unknown	cellular component unknown	0.423037	-2.08039	0.423037	0.97906	0.044807	0.53918	0.348815	0.439879
YPR096C		molecular function unknown	biological process unknown	cellular component unknown	0.422649	-2.90644	0.422649	1.051	0.106107	0.676704	0.193142	0.374293
YDR061W		ATPase activity, coupled to transmembrane movement of substances	biological process unknown	mitochondrion	0.418319	-3.0657	0.418319	1.02886	0.051724	0.673006	0.076339	0.355857
YOL052C	SPE2	adenosylmethionine decarboxylase activity	pantothenate biosynthesis*	cytoplasm*	0.411137	-2.87157	0.411137	0.990779	0.125642	0.643972	0.131957	0.346806
YLR050C		molecular function unknown	biological process unknown	endoplasmic reticulum	0.411025	-3.00253	0.411025	1.12615	0.035949	0.726064	0.202033	0.400089
YNL190W		molecular function unknown	response to dessication	cell wall (sensu Fungi)	0.409411	-2.42058	0.409411	0.903281	0.191315	0.548152	0.15962	0.355129
YFL036W	RPO41	DNA-directed RNA polymerase activity	mitochondrial genome maintenance*	mitochondrial matrix*	0.409108	-3.14626	0.409108	1.05669	0.077475	0.691481	0.073828	0.365208
YER053C	PIC2	inorganic phosphate transporter activity	phosphate transport	mitochondrion	0.408854	-2.60313	0.408854	0.322783	0.113798	0.018755	0.013465	0.304028
YKR054C	DYN1	motor activity	mitotic sister chromatid segregation*	cytoplasmic microtubule*	0.407323	-2.93716	0.407323	0.991853	0.061574	0.650917	0.13191	0.340937
YCL035C	GRX1	thiol-disulfide exchange intermediate activity*	response to oxidative stress*	cytoplasm*	0.400583	-3.17867	0.400583	1.07111	0.042811	0.702135	0.166822	0.36897
YBR162W-A	YSY6	molecular function unknown	protein secretion	endoplasmic reticulum	0.398249	-2.89629	0.398249	0.980526	0.10246	0.644333	0.101743	0.336192
YPR147C		molecular function unknown	biological process unknown	cytoplasm	0.39783	-2.58805	0.39783	0.769793	0.078536	0.469381	0.055029	0.300412
YDR463W	STP1	transcription factor activity*	positive regulation of transcription from RNA polymerase II promoter*	nucleus	0.39647	-1.79294	0.39647	0.811897	0.159621	0.063168	0.705468	0.748728
YGR133W	PEX4	ubiquitin conjugating enzyme activity	peroxisome organization and biogenesis*	peroxisome	0.390919	-2.23849	0.390919	1.06074	0.08027	0.624502	0.318567	0.436237
YNR032C-A	HUB1	protein binding	cellular morphogenesis during conjugation with cellular fusion*	mating projection	0.390422	-2.57257	0.390422	0.435046	0.089561	0.13643	0.071923	0.298616
YGR015C		molecular function unknown	biological process unknown	mitochondrion	0.387569	-2.94908	0.387569	1.07721	0.102677	0.706347	0.187065	0.37086
YLR173W		molecular function unknown	biological process unknown	cellular component unknown	0.377044	-2.51745	0.377044	0.700571	0.119519	0.401793	0.15332	0.298778
YJL214W	HXT8	glucose transporter activity*	hexose transport	plasma membrane	0.375748	-3.30431	0.375748	1.15308	0.071989	0.751122	0.178727	0.401955
YOR233W	KIN4	protein kinase activity	biological process unknown	cytoplasm	0.370293	-2.14345	0.370293	1.02973	0.017745	0.603244	0.326069	0.426487
YMR210W		molecular function unknown	biological process unknown	cellular component unknown	0.363565	-2.8351	0.363565	0.983167	0.110667	0.654078	0.065106	0.329089
YKL103C	LAP4	aminopeptidase I activity	vacuolar protein catabolism	vacuole (sensu Fungi)	0.361213	-3.07137	0.361213	1.07489	0.050211	0.718369	0.085678	0.356515
YLR248W	RCK2	protein serine/threonine kinase activity	protein amino acid phosphorylation*	cytoplasm	0.360875	-3.18662	0.360875	1.10247	0.052531	0.732578	0.145564	0.369892
YPL112C	PEX25	molecular function unknown	peroxisome organization and biogenesis*	peroxisomal membrane	0.354519	-2.68459	0.354519	1.01886	0.148656	0.666472	0.172023	0.352389
YIL015C-A		not yet annotated	not yet annotated	not yet annotated	0.354368	-2.49507	0.354368	0.771575	0.056485	0.481956	0.139823	0.28962
YBR271W	EFM2	S-adenosylmethionine-dependent methyltransferase activity	peptidyl-amino acid modification, protein alkylation	cytoplasm	0.352009	-2.56461	0.352009	1.01985	0.178862	0.657275	0.089412	0.36258
YFL010W-A	AUA1	molecular function unknown	amino acid transport	cellular component unknown	0.351043	-2.916	0.351043	1.03117	0.049948	0.692694	0.099434	0.33848
YAR047C		molecular function unknown	biological process unknown	cellular component unknown	0.347977	-2.19565	0.347977	1.03588	0.052553	0.62524	0.304112	0.410637
YGR109C	CLB6	cyclin-dependent protein kinase regulator activity	G1/S transition of mitotic cell cycle*	cellular component unknown	0.347588	-1.69518	0.347588	0.865679	0.176604	0.305275	0.544678	0.560403
YKL017C	HCS1	DNA helicase activity	lagging strand elongation	alpha DNA polymerase:primase complex	0.343956	-3.36303	0.343956	1.15346	0.025362	0.763091	0.098293	0.39037
YBR219C		molecular function unknown	biological process unknown	cellular component unknown	0.343405	-2.43314	0.343405	0.786007	0.123062	0.494313	0.065082	0.291694
YGR026W		molecular function unknown	biological process unknown	cellular component unknown	0.341152	-2.55329	0.341152	0.909946	0.134339	0.593713	0.085852	0.316233
YGR131W	FHN1	molecular function unknown	biological process unknown	cellular component unknown	0.339876	-2.12523	0.339876	0.4659	0.155294	0.124261	0.231103	0.341639
YIL023C	YKE4	transmembrane transporter activity	ion transport	cellular component unknown	0.338197	-3.41398	0.338197	1.17799	0.108223	0.776012	0.170709	0.401977
YNL223W	ATG4	microtubule binding*	protein-vacuolar targeting*	microtubule associated complex	0.337658	-2.17942	0.337658	0.938457	0.177742	0.571319	0.231389	0.367137
YJL107C		molecular function unknown	biological process unknown	cellular component unknown	0.336518	-3.32211	0.336518	1.14998	0.073813	0.76436	0.067122	0.38562
YNL229C	URE2	transcription corepressor activity	regulation of nitrogen utilization*	soluble fraction	0.335306	-2.4525	0.335306	0.52113	0.081449	0.236452	0.048414	0.284678
YIL149C	MLP2	ribonucleoprotein binding	mRNA-nucleus export*	mitochondrion*	0.33304	-2.74027	0.33304	1.10548	0.171883	0.72605	0.145796	0.379426
YJL123C	MTC1	molecular function unknown	biological process unknown	cytoplasm*	0.332902	-2.77315	0.332902	1.18769	0.090383	0.766321	0.238358	0.421373
YPL184C	MRN1	molecular function unknown	mRNA processing, RNA splicing, chromatin organization	cytoplasm	0.332709	-2.02775	0.332709	0.837039	0.155866	0.47806	0.26406	0.358979
YMR166C		transporter activity	transport	mitochondrial inner membrane	0.332195	-3.19693	0.332195	1.12601	0.038902	0.754919	0.087789	0.37109
YGL042C		molecular function unknown	biological process unknown	cellular component unknown	0.332178	-3.28951	0.332178	1.14611	0.089905	0.764276	0.129773	0.381836
YMR205C	PFK2	6-phosphofructokinase activity	glycolysis	cytoplasm*	0.331405	-2.7736	0.331405	0.985204	0.069659	0.663252	0.090025	0.321951
YNL111C	CYB5	electron transporter activity	sterol biosynthesis	endoplasmic reticulum membrane*	0.331228	-2.26862	0.331228	0.86532	0.117784	0.538849	0.21967	0.326471
YPL198W	RPL7B	structural constituent of ribosome	protein biosynthesis	cytosolic large ribosomal subunit (sensu Eukaryota)	0.330823	-2.32983	0.330823	0.755861	0.146435	0.456845	0.115416	0.299016
YBR204C	LDH1	serine hydrolase activity	biological process unknown	lipid particle	0.329243	-2.58463	0.329243	0.8845	0.04908	0.584484	0.085152	0.300015
YPL081W	RPS9A	structural constituent of ribosome	protein biosynthesis*	cytoplasm*	0.327838	-1.75942	0.327838	0.658016	0.242016	0.21266	0.365578	0.445356
YGR022C		molecular function unknown	biological process unknown	cellular component unknown	0.321977	-2.79004	0.321977	1.02526	0.116488	0.691806	0.171121	0.333452
YPR045C	THP3	molecular function unknown	mRNA processing, RNA splicing	nucleus	0.32062	-2.63037	0.32062	0.996521	0.0575	0.663061	0.189116	0.33346
YPL186C	UIP4	molecular function unknown	biological process unknown	endoplasmic reticulum*	0.311522	-2.89495	0.311522	1.05744	0.101233	0.721405	0.130379	0.336036
YOR101W	RAS1	GTPase activity	Ras protein signal transduction*	plasma membrane	0.308551	-2.65512	0.308551	0.982573	0.125572	0.661973	0.078062	0.3206
YIL128W	MET18	RNA polymerase II transcription factor activity	transcription from RNA polymerase II promoter*	nucleoplasm	0.308332	-2.39014	0.308332	0.505932	0.031264	0.228492	0.069362	0.27744
YGR260W	TNA1	nicotinamide mononucleotide permease activity	nicotinamide mononucleotide transport	mitochondrion*	0	-3.37593	0.307088	1.23005	0.085928	0.808811	0.185091	0.42124
YGL228W	SHE10	molecular function unknown	biological process unknown	cellular component unknown	0.305302	-2.13305	0.305302	0.87987	0.072182	0.543677	0.249147	0.336193
YNR071C		molecular function unknown	biological process unknown	cellular component unknown	0.304612	-2.71276	0.304612	1.11379	0.044652	0.740085	0.210907	0.373703
YBL106C	SRO77	molecular function unknown	exocytosis*	plasma membrane	0.302619	-2.34215	0.302619	0.720282	0.058236	0.439902	0.174763	0.280379
YPR069C	SPE3	spermidine synthase activity	pantothenate biosynthesis*	cytoplasm*	0	-3.15366	0.30244	1.20282	0.108829	0.80015	0.190942	0.402667
YNR010W	CSE2	RNA polymerase II transcription mediator activity	transcription from RNA polymerase II promoter*	mediator complex	0	-3.32163	0.301833	1.23985	0.105669	0.814473	0.191705	0.425378
YLL026W	HSP104	chaperone binding*	response to stress*	cytoplasm*	0.301792	-1.60358	0.301792	0.857086	0.096999	0.3328	0.555187	0.524287
YBR012C		molecular function unknown	biological process unknown	cellular component unknown	0.301214	-2.73772	0.301214	0.99942	0.056039	0.681634	0.165178	0.317786
YPL180W	TCO89	molecular function unknown	glycerol metabolism	plasma membrane*	0.299073	-2.62114	0.299073	1.02706	0.056264	0.689446	0.193193	0.337619
YHL003C	LAG1	sphingosine N-acyltransferase activity	replicative cell aging*	endoplasmic reticulum	0.298415	-2.54723	0.298415	1.07691	0.035226	0.710459	0.2228	0.366451
YMR237W	BCH1	molecular function unknown	biological process unknown	clathrin-coated vesicle	0.29441	-2.77369	0.29441	1.02283	0.077972	0.700871	0.060487	0.321961
YPR151C	SUE1	molecular function unknown	protein catabolism	mitochondrial membrane	0.292219	-2.20792	0.292219	0.768932	0.15828	0.475397	0.132797	0.293536
YDR486C	VPS60	molecular function unknown	late endosome to vacuole transport*	cytoplasm*	0.288596	-2.34694	0.288596	0.949098	0.173838	0.622229	0.103407	0.326868
YOL035C		molecular function unknown	biological process unknown	cellular component unknown	0.285292	-2.59395	0.285292	1.0771	0.039586	0.720733	0.210171	0.356363
YHL036W	MUP3	L-methionine transporter activity	amino acid transport	membrane	0.279282	-3.17254	0.279282	1.16004	0.081052	0.791782	0.071469	0.368259
YMR116C	ASC1	molecular function unknown	biological process unknown	cytoplasm	0.271732	-3.00516	0.271732	1.13042	0.10201	0.781592	0.101176	0.348829
YOL086C	ADH1	alcohol dehydrogenase activity	fermentation	cytosol	0.270094	-2.32493	0.270094	1.03918	0.064143	0.682422	0.241229	0.356762
YHL032C	GUT1	glycerol kinase activity	glycerol metabolism	cytoplasm	0.269543	-1.90171	0.269543	0.553439	0.221038	0.214298	0.215758	0.33914
YML102C-A		not yet annotated	not yet annotated	not yet annotated	0.262598	-1.86559	0.262598	1.07222	0.137977	0.637479	0.379308	0.434742
YER111C	SWI4	transcription factor activity	G1/S transition of mitotic cell cycle*	nucleus	0.261938	-2.82687	0.261938	1.1182	0.133006	0.769446	0.039282	0.348759
YGL133W	ITC1	molecular function unknown	chromatin remodeling*	chromatin accessibility complex	0.260587	-2.4728	0.260587	1.2163	0.161397	0.785837	0.254679	0.430463
YOR091W	TMA46	molecular function unknown	biological process unknown	cytoplasm	0.260504	-2.8686	0.260504	1.09362	0.093872	0.760646	0.136	0.332978
YGL062W	PYC1	pyruvate carboxylase activity	gluconeogenesis*	cytosol	0.258794	-2.26806	0.258794	0.406755	0.097052	0.143486	0.071191	0.263269
YBR184W		molecular function unknown	biological process unknown	cellular component unknown	0.251807	-2.24993	0.251807	0.267812	0.034637	0.006647	0.135131	0.261165
YDR290W		molecular function unknown	biological process unknown	cellular component unknown	0.248994	-2.24256	0.248994	0.372346	0.09422	0.112037	0.08779	0.26031
YGR050C		molecular function unknown	biological process unknown	cellular component unknown	0.248579	-2.51383	0.248579	0.965208	0.111368	0.667605	0.172035	0.297603
YGL174W	BUD13	molecular function unknown	bud site selection	nucleus	0.247752	-1.89369	0.247752	0.381019	0.242173	0.059241	0.030985	0.321778
YLR053C		molecular function unknown	biological process unknown	cellular component unknown	0.247571	-1.94265	0.247571	1.11161	0.071943	0.681634	0.366766	0.429976
YPR076W		molecular function unknown	biological process unknown	cellular component unknown	0.246809	-2.02183	0.246809	0.582645	0.187432	0.289416	0.12904	0.293229
YPL196W	OXR1	molecular function unknown	response to oxidative stress	mitochondrion	0.243667	-1.84584	0.243667	0.983853	0.121427	0.597538	0.341557	0.386315
YJL007C		molecular function unknown	biological process unknown	cellular component unknown	0.239894	-1.94445	0.239894	0.66292	0.207509	0.359718	0.172872	0.303203
YLR120C	YPS1	aspartic-type endopeptidase activity	protein processing	cell wall (sensu Fungi)	0.23941	-1.93086	0.23941	0.95403	0.146063	0.598072	0.283942	0.355959
YOR214C		molecular function unknown	biological process unknown	cell wall (sensu Fungi)	0.237897	-1.47579	0.237897	0.93123	0.068202	0.227682	0.818139	0.703548
YDR422C	SIP1	AMP-activated protein kinase activity	protein amino acid phosphorylation*	vacuole	0.237561	-2.219	0.237561	1.11039	0.092597	0.725944	0.278563	0.384442
YOL070C	NBA1	molecular function unknown	biological process unknown	cytoplasm*	0.232805	-1.6822	0.232805	0.860852	0.304392	0.487849	0.234189	0.373003
YEL014C		molecular function unknown	biological process unknown	cellular component unknown	0.23033	-2.07246	0.23033	0.997556	0.078888	0.651237	0.267064	0.346319
YGL085W	LCL3	molecular function unknown	biological process unknown	mitochondrion	0	-3.54187	0.224438	1.3556	0.161356	0.880371	0.133721	0.475224
YDR357C	CNL1	molecular function unknown	biological process unknown	cytoplasm	0.22417	-2.17565	0.22417	0.252542	0.055407	0	0.01417	0.252542
YGR153W		molecular function unknown	biological process unknown	cellular component unknown	0.215817	-1.93169	0.215817	0.39736	0.193584	0.112048	0.061651	0.285312
YPR127W		molecular function unknown	biological process unknown	cytoplasm*	0.215666	-2.57034	0.215666	1.09388	0.14792	0.762536	0.148845	0.331339
YCR073C	SSK22	MAP kinase kinase kinase activity	protein amino acid phosphorylation*	cellular component unknown	0.21558	-2.35576	0.21558	0.911	0.113385	0.636178	0.086261	0.274822
YGL254W	FZF1	transcription factor activity	positive regulation of transcription from RNA polymerase II promoter*	nucleus	0.215319	-2.1509	0.215319	0.477088	0.040984	0.227418	0.077877	0.24967
YNL198C		molecular function unknown	biological process unknown	cellular component unknown	0.210478	-2.50055	0.210478	0.995355	0.076382	0.705099	0.150797	0.290256
YOL009C	MDM12	molecular function unknown	mitochondrion organization and biogenesis*	mitochondrial outer membrane	0.209178	-2.57879	0.209178	1.03347	0.04174	0.734135	0.074919	0.299338
YNL003C	PET8	S-adenosylmethionine transporter activity	S-adenosylmethionine transport	mitochondrion*	0.207346	-2.48198	0.207346	0.990574	0.08475	0.702474	0.073874	0.2881
YJR111C		molecular function unknown	biological process unknown	mitochondrion	0.206841	-2.57535	0.206841	1.03494	0.047864	0.736003	0.057273	0.298939
YDL170W	UGA3	transcription factor activity*	regulation of transcription from RNA polymerase II promoter*	nucleus	0.204455	-2.634	0.204455	1.06248	0.089629	0.756737	0.103161	0.305746
YJR149W		molecular function unknown	biological process unknown	cytoplasm	0.201794	-2.58526	0.201794	1.04561	0.049567	0.745524	0.147054	0.300088
YNL339C	YRF1-6	DNA helicase activity	telomerase-independent telomere maintenance	nucleus	0.200612	-2.10859	0.200612	1.04239	0.148005	0.700614	0.23856	0.341776
YHR114W	BZZ1	molecular function unknown	actin filament organization*	cytoplasm*	0	3.62763	-0.203618	0.873168	0.066275	1.29425	0.139719	-0.421084
YGR122W		molecular function unknown	biological process unknown	cytoplasm	0	1.81453	-0.205013	0.383246	0.047037	0.684601	0.265136	-0.301356
YGL217C		molecular function unknown	biological process unknown	cellular component unknown	0	4.07693	-0.211511	0.894245	0.15544	1.43169	0.086148	-0.537443
YPL080C		molecular function unknown	biological process unknown	cellular component unknown	0	1.96695	-0.211741	0.739805	0.302099	1.17644	0.237847	-0.436638
YOL067C	RTG1	transcription coactivator activity	transcription initiation from RNA polymerase II promoter*	cytoplasm*	0	2.25333	-0.212286	0.719282	0.111694	1.06063	0.237421	-0.341349
YBL039C	URA7	CTP synthase activity	phospholipid biosynthesis*	cytosol	0	3.52062	-0.212624	0.866497	0.100443	1.28503	0.173055	-0.418532
YNL013C		molecular function unknown	biological process unknown	cellular component unknown	0	3.16322	-0.215042	0.892479	0.213227	1.64927	0.355322	-0.756794
YPL222W	FMP40	molecular function unknown	biological process unknown	mitochondrion	0	1.86918	-0.217351	0.533328	0.172925	0.847666	0.234391	-0.314338
YMR031W-A		molecular function unknown	biological process unknown	cellular component unknown	0	4.47188	-0.218073	0.890963	0.179967	1.52528	0.123613	-0.634314
YLR337C	VRP1	actin binding	endocytosis*	actin cortical patch	0	3.36765	-0.218416	0.890792	0.170664	1.39133	0.192737	-0.500538
YNL193W		molecular function unknown	biological process unknown	cellular component unknown	0	2.42809	-0.221494	0.733003	0.16804	1.06536	0.093929	-0.332359
YOR375C	GDH1	glutamate dehydrogenase (NADP+) activity	glutamate biosynthesis	cytoplasm*	0	1.44352	-0.221759	0.062785	0.330428	0.567445	0.507432	-0.50466
YBR284W		molecular function unknown	biological process unknown	cellular component unknown	0	5.60544	-0.222686	0.888657	0.057357	1.59354	0.187055	-0.704884
YOR010C	TIR2	molecular function unknown	response to stress	cell wall (sensu Fungi)	0	2.97723	-0.2232	0.821771	0.080572	1.17512	0.172649	-0.353348
YGR070W	ROM1	signal transducer activity*	cell wall organization and biogenesis*	intracellular	0	2.33381	-0.223733	0.661218	0.144767	0.959268	0.13244	-0.298051
YGR066C		molecular function unknown	biological process unknown	cellular component unknown	0	2.19801	-0.232321	0.313317	0.036883	0.568455	0.089652	-0.255138
YCR017C	CWH43	molecular function unknown	cell wall organization and biogenesis*	bud neck*	0	2.71187	-0.234361	0.745788	0.112302	1.0612	0.050655	-0.315416
YPL156C	PRM4	molecular function unknown	conjugation with cellular fusion	integral to membrane	0	1.47525	-0.236453	0.502467	0.294794	1.04415	0.563526	-0.541684
YNL194C		molecular function unknown	biological process unknown	cytoplasm*	0	3.33908	-0.23799	0.834493	0.096155	1.22208	0.138018	-0.38759
YNL074C	MLF3	molecular function unknown	response to drug	cytoplasm	0	2.21392	-0.23821	0.441404	0.079826	0.69839	0.150018	-0.256985
YOR040W	GLO4	hydroxyacylglutathione hydrolase activity	carbohydrate metabolism	mitochondrion*	0	2.59152	-0.241452	0.755731	0.162049	1.10417	0.154414	-0.348434
YPL066W	RGL1	molecular function unknown	biological process unknown	cytoplasm*	0	2.37676	-0.242326	0.802783	0.241822	1.25978	0.228981	-0.456993
YER167W	BCK2	molecular function unknown	G1/S transition of mitotic cell cycle*	cytoplasm*	0	2.87882	-0.249082	0.804452	0.070534	1.17564	0.193453	-0.371184
YNL109W		molecular function unknown	biological process unknown	cellular component unknown	0	2.52192	-0.252633	0.781997	0.209088	1.18657	0.183002	-0.404576
YPL060W	LPE10	magnesium ion transporter activity	mitochondrial magnesium ion transport	mitochondrial inner membrane	0	1.72559	-0.254631	0.478408	0.104172	0.859154	0.365521	-0.380745
YCR071C	IMG2	structural constituent of ribosome	protein biosynthesis	mitochondrial large ribosomal subunit	0	2.5606	-0.254756	0.703829	0.120139	1.0243	0.180437	-0.320471
YOR382W	FIT2	molecular function unknown	siderophore transport	cell wall (sensu Fungi)	0	3.48076	-0.256368	0.871816	0.147535	1.4612	0.253472	-0.589384
YGR126W		molecular function unknown	biological process unknown	cytoplasm*	0	2.65455	-0.260124	0.697849	0.01001	1.00598	0.078003	-0.308131
YPL201C	YIG1	molecular function unknown	biological process unknown	cellular component unknown	0	3.24626	-0.262338	0.868831	0.160765	1.38864	0.226	-0.519812
YJL036W	SNX4	lipid binding	transport*	membrane	0	2.14496	-0.274408	0.641241	0.087729	1.00846	0.274734	-0.367217
YOR142W	LSC1	succinate-CoA ligase (ADP-forming) activity	tricarboxylic acid cycle*	mitochondrion*	0	2.16539	-0.27723	0.752933	0.228634	1.23807	0.313545	-0.485137
YJR044C	VPS55	molecular function unknown	late endosome to vacuole transport	late endosome	0	5.28135	-0.278931	0.860534	0.174546	1.59764	0.1555	-0.737111
YJR040W	GEF1	voltage-gated chloride channel activity	iron ion homeostasis*	Golgi apparatus*	0	3.55301	-0.280345	0.820534	0.104249	1.23296	0.107022	-0.412422
YMR056C	AAC1	ATP:ADP antiporter activity	aerobic respiration*	mitochondrial inner membrane	0	2.48944	-0.281587	0.599809	0.090668	0.888775	0.022804	-0.288966
YOR367W	SCP1	protein binding, bridging*	actin filament organization*	actin cortical patch	0	1.98119	-0.287563	0.705276	0.401744	1.20304	0.133921	-0.497762
YOR253W	NAT5	peptide alpha-N-acetyltransferase activity	protein amino acid acetylation	cytoplasm*	0	1.87465	-0.293203	0.661582	0.28337	1.1578	0.360419	-0.496223
YMR209C		molecular function unknown	biological process unknown	cellular component unknown	0	3.15665	-0.2941	0.78935	0.123802	1.16858	0.159706	-0.379231
YAL065C		molecular function unknown	biological process unknown	cellular component unknown	0	2.56469	-0.296298	0.71916	0.185392	1.08887	0.10833	-0.369713
YPL023C	MET12	methylenetetrahydrofolate reductase (NADPH) activity	methionine metabolism	cytoplasm	0	3.33932	-0.298366	0.850817	0.040259	1.37774	0.249496	-0.526928
YOR134W	BAG7	signal transducer activity*	small GTPase mediated signal transduction	intracellular	0	3.48981	-0.341863	0.797571	0.109425	1.23533	0.186429	-0.437761
YER183C	FAU1	5-formyltetrahydrofolate cyclo-ligase activity	folic acid and derivative biosynthesis	mitochondrion	0	3.647	-0.344621	0.82769	0.075128	1.34626	0.219557	-0.518571
YHR106W	TRR2	thioredoxin-disulfide reductase activity	response to oxidative stress	mitochondrion	0	2.52073	-0.349711	0.718461	0.204765	1.14518	0.209867	-0.426723
YGR110W	CLD1	molecular function unknown	lipid metabolic process	cellular component unknown	0	3.40017	-0.350836	0.824582	0.172324	1.37019	0.218062	-0.545606
YLR366W		molecular function unknown	biological process unknown	cellular component unknown	0	2.50199	-0.352709	0.506722	0.033363	0.797145	0.069231	-0.290423
YNL029C	KTR5	mannosyltransferase activity	cell wall organization and biogenesis*	Golgi apparatus	0	2.50834	-0.357827	0.631475	0.121049	0.988968	0.215138	-0.357493
YDR318W	MCM21	protein binding	chromosome segregation	condensed nuclear chromosome kinetochore*	0	1.93261	-0.368938	0.459871	0.277142	0.87635	0.25003	-0.416479
YPR155C	NCA2	molecular function unknown	aerobic respiration*	mitochondrion	0	3.59582	-0.37374	0.81313	0.18846	1.33623	0.110687	-0.523104
YBR050C	REG2	protein phosphatase type 1 activity	negative regulation of transcription from RNA polymerase II promoter	protein phosphatase type 1 complex	0	2.74163	-0.386337	0.593429	0.101943	0.91167	0.158327	-0.31824
YKL110C	KTI12	enzyme regulator activity	carbon utilization	DNA-directed RNA polymerase II, holoenzyme	0	3.96645	-0.40287	0.780346	0.020072	1.24717	0.170603	-0.466822
YLR213C	CRR1	molecular function unknown	biological process unknown	cellular component unknown	0	2.22086	-0.433094	0.645256	0.112652	1.23809	0.448421	-0.592838
YLR073C	RFU1	enzyme regulator activity	biological process unknown	endosome	0	3.56189	-0.447911	0.714208	0.1061	1.12766	0.143629	-0.413452
YGR181W	TIM13	protein transporter activity	mitochondrial inner membrane protein import	mitochondrial intermembrane space*	0	3.74017	-0.449116	0.731186	0.093815	1.16533	0.112591	-0.434147
YLR150W	STM1	DNA binding*	telomere maintenance*	cytoplasm*	0	6.11456	-0.452298	0.773851	0.142633	1.54983	0.161661	-0.775981
YPL261C		molecular function unknown	biological process unknown	cellular component unknown	0	3.2883	-0.46285	0.768575	0.404443	1.59947	0.166037	-0.830899
YDR333C	RQC1	molecular function unknown	protein involved in cellular protein catabolic process	cytoplasm	0	2.07949	-0.465866	0.445977	0.201592	0.891225	0.31128	-0.445248
YMR004W	MVP1	molecular function unknown	protein-vacuolar targeting	cytoplasm	0	4.42245	-0.475076	0.762462	0.037193	1.27581	0.040563	-0.513344
YDR336W		molecular function unknown	biological process unknown	cellular component unknown	0	1.95114	-0.475568	0.400055	0.242932	0.904727	0.376421	-0.504672
YOR220W	RCN2	molecular function unknown	biological process unknown	cytoplasm	0	2.79911	-0.505803	0.337642	0.061233	0.662554	0.096132	-0.324912
YHL046C	PAU13	molecular function unknown	biological process unknown	cellular component unknown	0	2.79286	-0.506241	0.639455	0.139909	1.05272	0.214738	-0.413265
YDR276C	PMP3	molecular function unknown	cation transport	plasma membrane	0	3.14214	-0.517126	0.609317	0.109267	0.974046	0.127016	-0.364729
YFR047C	BNA6	nicotinate-nucleotide diphosphorylase (carboxylating) activity	NAD biosynthesis	cytoplasm*	0	5.69919	-0.522951	0.738525	0.079802	1.40345	0.168483	-0.664928
YKR101W	SIR1	DNA binding*	chromatin silencing at silent mating-type cassette*	chromatin silencing complex	0	2.95685	-0.581761	0.511074	0.063391	0.854297	0.076495	-0.343222
YBR281C	DUG2	transferase activity, transferring acyl groups, peptidase activity, cellular amino acid metabolic process	biological process unknown	cytoplasm*	0	3.42076	-0.599928	0.596105	0.047019	0.993176	0.110896	-0.397071
YHR176W	FMO1	monooxygenase activity	protein folding	endoplasmic reticulum membrane	0	3.79852	-0.610654	0.694673	0.017621	1.2173	0.210574	-0.522629
YKR007W	MEH1	molecular function unknown	biological process unknown	vacuolar membrane (sensu Fungi)	0	4.27248	-0.618546	0.687553	0.079352	1.18349	0.159119	-0.495937
YGL114W		oligopeptide transporter activity	transport	membrane	0	2.65174	-0.646735	0.608453	0.238177	1.26872	0.359536	-0.660268
YDL223C	HBT1	molecular function unknown	cellular morphogenesis during conjugation with cellular fusion	mating projection	0	5.96328	-0.658272	0.670864	0.110687	1.36306	0.108715	-0.692198
YDR517W	GRH1	molecular function unknown	mitotic spindle checkpoint	cytoplasm	0	3.27614	-0.714065	0.584214	0.164316	1.02769	0.148082	-0.443478
YKL055C	OAR1	3-oxoacyl-[acyl-carrier protein] reductase activity	aerobic respiration*	mitochondrion	0	3.66533	-0.735339	0.548124	0.060066	0.973584	0.125278	-0.42546
YJL004C	SYS1	molecular function unknown	Golgi to endosome transport*	integral to Golgi membrane	0	3.62945	-0.747131	0.560966	0.127237	1.00132	0.047465	-0.440352
YGR197C	SNG1	molecular function unknown	response to drug	membrane	0	3.32298	-0.783546	0.608227	0.267702	1.21381	0.13888	-0.605587
YJL101C	GSH1	glutamate-cysteine ligase activity	response to cadmium ion*	intracellular	0	3.67253	-0.831347	0.557216	0.095712	1.03272	0.194534	-0.475509
YDR014W	RAD61	molecular function unknown	response to radiation	nucleus	0	4.54896	-0.886913	0.556543	0.080416	1.08457	0.149695	-0.52803
YBR280C	SAF1	molecular function unknown	biological process unknown	cellular component unknown	0	3.93106	-0.890763	0.032551	0.02625	0.488856	0.159579	-0.456305
YLR178C	TFS1	lipid binding*	regulation of proteolysis and peptidolysis	soluble fraction	0	3.81531	-0.927318	0.534522	0.101103	1.03296	0.196855	-0.498437
YDR332W	IRC3	helicase activity, ATPase activity	biological process unknown	mitochondrion	0	4.5649	-0.960868	0.519566	0.148468	1.10898	0.136562	-0.589413
YBR278W	DPB3	epsilon DNA polymerase activity	chromatin silencing at telomere*	replication fork*	0	4.53718	-1	0.492506	0.058721	1.01917	0.027697	-0.526662
YGR233C	PHO81	cyclin-dependent protein kinase inhibitor activity	phosphate metabolism	cytoplasm*	0	5.05383	-1	0.215745	0.140242	0.852606	0.142325	-0.636861
YLR179C		molecular function unknown	biological process unknown	cytoplasm*	0	4.47124	-1	0.46146	0.06487	0.980467	0.039379	-0.519007
YLR391W		not yet annotated	not yet annotated	not yet annotated	0	5.04468	-1	0.445644	0.094108	1.12175	0.203562	-0.676107
YOR165W	SEY1	molecular function unknown	membrane organization and biogenesis	cytoplasm	0	4.46321	-1	0.048523	0.125582	0.893121	0.302753	-0.844598
