# Supplementary material for: The Yeast Ess1 Prolyl Isomerase Controls Swi6 and Whi5 Nuclear Localization
Source: G3 (Bethesda). 2014 Jan 27;4(3):523–37. doi: 10.1534/g3.113.008763 (PMC3962490; doi:10.1534/g3.113.008763)
Supplement: Supporting Information [file supp_g3.113.008763_TableS3.xls]

## Sheet: Legend Table S3
Table S3 Results of SlimMapper Gene Ontology (GO) analysis. List shows functional categories of genes that interact with ESS1 derived from the SGA using a calibrated P-value cutoff value of 0.25. Analysis was done using SlimMapper http://www.yeastgenome.org/cgi-bin/GO/goSlimMapper.pl and yeast GO-Slim:Process was used to sort genes into indicated functional categories.

## Sheet: Table S3
GOID	GO term	Frequency	Genome Frequency	Gene(s)
8150	biological process unknown	100 out of 381 genes, 26.2%	1153 of 6334 genes, 18.2%	FUN19,YAL065C,YAR047C,YBL070C,YBR012C,OLA1,YBR184W,YBR219C,YBR292C,RNQ1,YCR087W,YDL026W,STP4,YDL218W,YDR061W,FMP16,YDR220C,YDR282C,CPR5,PMT7,IRC3,YDR336W,MIT1,YEL028W,YER091C-A,YFL051C,YGL042C,SHE10,YGR011W,YGR015C,YGR022C,YGR026W,YGR126W,RTS3,CIR1,YGR269W,PAU13,AHT1,YHR097C,YIL014C-A,YIL025C,YIL055C,IML2,YJL107C,MTC1,YJL171C,AIM25,YLR050C,YLR173W,YLR179C,YLR252W,YLR297W,YLR346C,YLR366W,YLR428C,P…
42221	response to chemical stimulus	27 out of 381 genes, 7.1%	365 of 6334 genes, 5.8%	PRX1,UGA2,GRX1,HBT1,NRG1,PLP1,PTC2,STE2,ITC1,TRR2,DAL81,GSH1,GZF3,YKL069W,HSP104,CCW12,RCK2,FAR8,MSN2,ASC1,YNL190W,URE2,ZWF1,BXI1,HUB1,MDY2,GAL4
5975	carbohydrate metabolic process	20 out of 381 genes, 5.2%	268 of 6334 genes, 4.2%	ARA1,MAL33,GTB1,ERD1,UTR2,GDA1,PYC1,MNT2,GUT1,HOC1,HSP104,PFK2,BCH1,KTR5,ZWF1,ADH1,GNT1,TCO89,YIG1,GAL4
6605	protein targeting	19 out of 381 genes, 5%	272 of 6334 genes, 4.3%	SSH1,PEX4,TIM13,MLP2,SYS1,SNX4,PBS2,MOG1,VPS1,NUP133,PEX13,MVP1,SAM37,ROY1,TOM70,ATG4,URE2,MDY2,PEX25
6366	transcription from RNA polymerase II promoter	19 out of 381 genes, 5%	459 of 6334 genes, 7.2%	REG2,NRG1,ARG82,PLP1,STP1,SWI4,ITC1,DAL81,GZF3,HIR3,BYE1,KTI12,NUP133,SWI6,MSN2,STB1,CSE2,SYC1,GAL4
6811	ion transport	19 out of 381 genes, 5%	228 of 6334 genes, 3.6%	FLC2,RTC2,FTH1,PMP3,GNP1,PIC2,AUA1,FET5,MUP1,FMP43,MUP3,SMF2,YKE4,ATP18,SAM37,DNF3,PFK2,MRS2,MFM1
6520	cellular amino acid metabolic process	18 out of 381 genes, 4.7%	241 of 6334 genes, 3.8%	UGA2,DUG2,IDP1,HOM2,ARG82,SAM2,FAU1,TRP5,DAL81,GSH1,LIA1,MTD1,SPE4,ALD2,SPE2,MET22,ADH1,SPE3
51726	regulation of cell cycle	17 out of 381 genes, 4.5%	195 of 6334 genes, 3.1%	SIF2,RAD61,CPR1,PTC2,HOS2,CLB6,KEL1,MLP2,MAD2,HSL1,SWI6,RCK2,RED1,PCL1,NDJ1,KIN4,CLB5
278	mitotic cell cycle	17 out of 381 genes, 4.5%	304 of 6334 genes, 4.8%	RAD61,MCM21,SWI4,SAP155,CLB6,KEL1,MLP2,MAD2,HIR3,HSL1,DYN1,SWI6,PCL1,STB1,SLK19,KIN4,CLB5
23052	signaling	17 out of 381 genes, 4.5%	225 of 6334 genes, 3.6%	SIF2,PTC2,STE2,HOS2,PEX4,PBS2,TPK3,STM1,TFS1,RCK2,FAR8,ASC1,BXI1,RAS1,BAG7,BEM3,TCO89
55085	transmembrane transport	15 out of 381 genes, 3.9%	224 of 6334 genes, 3.5%	FLC2,RTC2,FTH1,YDR338C,GNP1,PIC2,PEX4,TIM13,PEX13,ATP18,SAM37,TOM70,YOL163W,PEX25,MDL2
51186	cofactor metabolic process	15 out of 381 genes, 3.9%	131 of 6334 genes, 2.1%	SAM2,FAU1,BNA6,NMA2,MTD1,SPE4,AAC1,ZWF1,BUD17,COQ2,COQ10,SPE2,ADH1,LSC1,SPE3
6974	response to DNA damage stimulus	14 out of 381 genes, 3.7%	287 of 6334 genes, 4.5%	DPB3,PLM2,PTC2,PAN3,DOA1,NUP133,PCD1,IRC20,NEJ1,RAD10,YAF9,PAP2,ARP8,REV1
6325	chromatin organization	14 out of 381 genes, 3.7%	230 of 6334 genes, 3.6%	SIF2,DPB3,CPR1,ITC1,HOS2,HIR3,SIR1,BRE2,MSN2,IOC4,YAF9,ARP8,MRN1,NTO1
2181	cytoplasmic translation	14 out of 381 genes, 3.7%	169 of 6334 genes, 2.7%	RPS29B,RPS21B,RPS4A,RPL14A,RPS27A,RPS21A,RPL40B,RPL8B,RPS0B,HCR1,RPL26A,TMA46,RPS9A,RPL7B
7010	cytoskeleton organization	13 out of 381 genes, 3.4%	226 of 6334 genes, 3.6%	MLP2,PBS2,LIA1,VPS1,DYN1,RHO4,ACF2,TPM1,PCL1,SLK19,SCP1,BEM3,CLB5
6468	protein phosphorylation	12 out of 381 genes, 3.1%	176 of 6334 genes, 2.8%	PTC2,PKP2,CLB6,PBS2,YAK1,HSL1,TPK3,RCK2,PCL1,KIN4,YPL150W,CLB5
71554	cell wall organization or biogenesis	12 out of 381 genes, 3.1%	189 of 6334 genes, 3%	FLC2,YPS7,UTR2,SBE22,HOC1,OSW2,CCW12,CRR1,BCH1,KTR5,OSW1,TCO89
55086	nucleobase-containing small molecule metabolic process	12 out of 381 genes, 3.1%	183 of 6334 genes, 2.9%	APA1,HNT2,SAM2,BNA6,NMA2,MTD1,ATP18,ADE17,ROY1,ADE4,ZWF1,ADH1
6281	DNA repair	11 out of 381 genes, 2.9%	238 of 6334 genes, 3.8%	DPB3,PAN3,DOA1,NUP133,PCD1,IRC20,NEJ1,RAD10,YAF9,PAP2,REV1
51321	meiotic cell cycle	11 out of 381 genes, 2.9%	165 of 6334 genes, 2.6%	SIF2,CPR1,MSH4,HOS2,RIM4,SWI6,RCK2,RED1,RAD10,NDJ1,SLK19
7005	mitochondrion organization	11 out of 381 genes, 2.9%	339 of 6334 genes, 5.4%	IMG2,UPS3,RPO41,TIM13,MOS2,TPK3,MRPL39,ATP18,SAM37,TPM1,TOM70
6629	lipid metabolic process	10 out of 381 genes, 2.6%	267 of 6334 genes, 4.2%	SCT1,YDL109C,ARG82,CLD1,LAG1,OAR1,YMR210W,INP52,CYB5,DCI1
6979	response to oxidative stress	10 out of 381 genes, 2.6%	88 of 6334 genes, 1.4%	PRX1,UGA2,GRX1,TRR2,GSH1,YKL069W,HSP104,RCK2,MSN2,ZWF1
48193	Golgi vesicle transport	10 out of 381 genes, 2.6%	193 of 6334 genes, 3.0%	SNC1,SRO77,ARF2,GRH1,SEC28,SYS1,SNX4,BCH1,SNC2,APL4
33043	regulation of organelle organization	8 out of 381 genes, 2.1%	190 of 6334 genes, 3%	RAD61,KEL1,MLP2,MAD2,RHO4,KIN4,CAF20,CLB5
746	conjugation	8 out of 381 genes, 2.1%	105 of 6334 genes, 1.7%	HBT1,STE2,KEL1,CCW12,FAR8,SCW10,HUB1,MDY2
16197	endosomal transport	8 out of 381 genes, 2.1%	84 of 6334 genes, 1.3%	VPS60,TDA3,SEC28,SYS1,SNX4,LAA1,VPS55,VPS38
70271	protein complex biogenesis	8 out of 381 genes, 2.1%	263 of 6334 genes, 4.2%	STE2,VMA21,VOA1,PEX13,ATP18,SAM37,CIN1,CLB5
6091	generation of precursor metabolites and energy	8 out of 381 genes, 2.1%	160 of 6334 genes, 2.5%	QCR6,OAR1,AAC1,PFK2,COQ10,ADH1,LSC1,NCA2
48285	organelle fission	8 out of 381 genes, 2.1%	159 of 6334 genes, 2.5%	RAD61,MCM21,KEL1,MLP2,MAD2,VPS1,DYN1,KIN4
51169	nuclear transport	7 out of 381 genes, 1.8%	169 of 6334 genes, 2.7%	MLP2,IST3,PBS2,MOG1,NUP133,RPS0B,URE2
6310	DNA recombination	7 out of 381 genes, 1.8%	156 of 6334 genes, 2.5%	MSH4,RIM4,SWI6,IRC20,RAD10,NDJ1,ARP8
70925	organelle assembly	7 out of 381 genes, 1.8%	111 of 6334 genes, 1.8%	MRT4,RPS27A,RPS0B,RSA3,ATG4,CAF20,CLB5
6970	response to osmotic stress	7 out of 381 genes, 1.8%	76 of 6334 genes, 1.2%	NRG1,PTC2,PBS2,RCK2,MSN2,MET22,TCO89
15931	nucleobase-containing compound transport	7 out of 381 genes, 1.8%	120 of 6334 genes, 1.9%	FLC2,SNG1,TNA1,MLP2,IST3,NUP133,RPS0B
6364	rRNA processing	7 out of 381 genes, 1.8%	296 of 6334 genes, 4.7%	RPS21B,MRT4,RPS27A,RPS21A,RPS0B,HCR1,RPS9A
7031	peroxisome organization	7 out of 381 genes, 1.8%	68 of 6334 genes, 1.1%	PEX34,PEX4,VPS1,PEX13,PEX30,LPX1,PEX25
6397	mRNA processing	6 out of 381 genes, 1.6%	193 of 6334 genes, 3.0%	IST3,PAN3,MUD2,HUB1,MRN1,THP3
8380	RNA splicing	6 out of 381 genes, 1.6%	139 of 6334 genes, 2.2%	STP1,IST3,MUD2,HUB1,MRN1,THP3
42274	ribosomal small subunit biogenesis	6 out of 381 genes, 1.6%	128 of 6334 genes, 2.0%	RPS21B,RPS27A,RPS21A,RPS0B,HCR1,RPS9A
31399	regulation of protein modification process	6 out of 381 genes, 1.6%	75 of 6334 genes, 1.2%	PTC2,CLB6,PBS2,DCN1,PCL1,CLB5
6486	protein glycosylation	6 out of 381 genes, 1.6%	64 of 6334 genes, 1.0%	GTB1,ERD1,GDA1,MNT2,KTR5,GNT1
18193	peptidyl-amino acid modification	6 out of 381 genes, 1.6%	88 of 6334 genes, 1.4%	EFM2,PKP2,HPM1,LIA1,BRE2,NTO1
45333	cellular respiration	6 out of 381 genes, 1.6%	91 of 6334 genes, 1.4%	QCR6,OAR1,AAC1,COQ10,LSC1,NCA2
43934	sporulation	6 out of 381 genes, 1.6%	123 of 6334 genes, 1.9%	CPR1,CTS2,RIM4,OSW2,CRR1,OSW1
9408	response to heat	6 out of 381 genes, 1.6%	49 of 6334 genes, 0.8%	SWI4,PBS2,NUP133,HSP104,SWI6,MSN2
16570	histone modification	5 out of 381 genes, 1.3%	105 of 6334 genes, 1.7%	SIF2,CPR1,HOS2,BRE2,NTO1
902	cell morphogenesis	5 out of 381 genes, 1.3%	28 of 6334 genes, 0.4%	HBT1,KEL1,HUB1,MDY2,RNY1
10324	membrane invagination	5 out of 381 genes, 1.3%	43 of 6334 genes, 0.7%	VTC2,SNX4,MEH1,ATG4,VAM3
6260	DNA replication	5 out of 381 genes, 1.3%	144 of 6334 genes, 2.3%	DPB3,CLB6,RIM4,HCS1,CLB5
6873	cellular ion homeostasis	5 out of 381 genes, 1.3%	125 of 6334 genes, 2%	SMF2,GEF1,MEH1,STV1,FIT2
42594	response to starvation	5 out of 381 genes, 1.3%	90 of 6334 genes, 1.4%	ARF2,MSN2,ATG4,PCL1,VAM3
6457	protein folding	5 out of 381 genes, 1.3%	90 of 6334 genes, 1.4%	FLC2,PLP1,FMO1,HSP104,CIN1
51052	regulation of DNA metabolic process	5 out of 381 genes, 1.3%	85 of 6334 genes, 1.3%	RAD61,SWI6,STB1,NDJ1,CLB5
16050	vesicle organization	5 out of 381 genes, 1.3%	73 of 6334 genes, 1.2%	SNC1,SEC28,SYS1,VAM3,SNC2
8033	tRNA processing	5 out of 381 genes, 1.3%	104 of 6334 genes, 1.6%	STP1,DEG1,KTI12,DUS4,PAP2
6766	vitamin metabolic process	5 out of 381 genes, 1.3%	44 of 6334 genes, 0.7%	SPE4,SNO2,SPE2,THI20,SPE3
6897	endocytosis	5 out of 381 genes, 1.3%	96 of 6334 genes, 1.5%	SNC1,FTH1,VPS1,ROY1,SNC2
6865	amino acid transport	5 out of 381 genes, 1.3%	47 of 6334 genes, 0.7%	RTC2,GNP1,AUA1,MUP1,MUP3
61025	membrane fusion	5 out of 381 genes, 1.3%	76 of 6334 genes, 1.2%	SNC1,VTC2,VAM3,SEY1,SNC2
9451	RNA modification	4 out of 381 genes, 1.0%	164 of 6334 genes, 2.6%	DEG1,KTI12,DUS4,PAP2
6401	RNA catabolic process	4 out of 381 genes, 1.0%	107 of 6334 genes, 1.7%	LSM1,MRT4,PAP2,RNY1
6887	exocytosis	4 out of 381 genes, 1.0%	48 of 6334 genes, 0.8%	SNC1,SRO77,TPM1,SNC2
7033	vacuole organization	4 out of 381 genes, 1.0%	74 of 6334 genes, 1.2%	VTC2,TPM1,ATG4,VAM3
42255	ribosome assembly	4 out of 381 genes, 1.0%	55 of 6334 genes, 0.9%	MRT4,RPS27A,RPS0B,RSA3
51603	proteolysis involved in cellular protein catabolic process	4 out of 381 genes, 1.0%	195 of 6334 genes, 3.1%	SAF1,RQC1,DOA1,PNG1
7124	pseudohyphal growth	4 out of 381 genes, 1.0%	69 of 6334 genes, 1.1%	DIA3,NRG1,TPM1,WHI3
51049	regulation of transport	4 out of 381 genes, 1.0%	72 of 6334 genes, 1.1%	MLP2,WHI3,URE2,RGC1
1403	invasive growth in response to glucose limitation	4 out of 381 genes, 1.0%	53 of 6334 genes, 0.8%	DIA3,NRG1,ASC1,WHI3
70647	protein modification by small protein conjugation or removal	4 out of 381 genes, 1.0%	152 of 6334 genes, 2.4%	PEX4,RPL40B,DCN1,URE2
6417	regulation of translation	4 out of 381 genes, 1.0%	90 of 6334 genes, 1.4%	GCN3,STM1,ASC1,CAF20
48284	organelle fusion	4 out of 381 genes, 1.0%	63 of 6334 genes, 1%	SNC1,VAM3,SEY1,SNC2
6413	translational initiation	3 out of 381 genes, 0.8%	59 of 6334 genes, 0.9%	GCN3,TIF1,STM1
910	cytokinesis	3 out of 381 genes, 0.8%	107 of 6334 genes, 1.7%	ATC1,HSL1,BUD17
8213	protein alkylation	3 out of 381 genes, 0.8%	44 of 6334 genes, 0.7%	EFM2,HPM1,BRE2
7059	chromosome segregation	3 out of 381 genes, 0.8%	133 of 6334 genes, 2.1%	RAD61,MCM21,DYN1
43543	protein acylation	3 out of 381 genes, 0.8%	65 of 6334 genes, 1.0%	NAT1,NAT5,NTO1
6869	lipid transport	2 out of 381 genes, 0.5%	54 of 6334 genes, 0.9%	SAM37,DNF3
7114	cell budding	2 out of 381 genes, 0.5%	59 of 6334 genes, 0.9%	ATC1,TPM1
48308	organelle inheritance	2 out of 381 genes, 0.5%	56 of 6334 genes, 0.9%	TPM1,SEY1
32543	mitochondrial translation	2 out of 381 genes, 0.5%	136 of 6334 genes, 2.1%	IMG2,MRPL39
8643	carbohydrate transport	2 out of 381 genes, 0.5%	33 of 6334 genes, 0.5%	HXT8,RGC1
6354	DNA-dependent transcription, elongation	2 out of 381 genes, 0.5%	81 of 6334 genes, 1.3%	RPA34,HIR3
42273	ribosomal large subunit biogenesis	2 out of 381 genes, 0.5%	88 of 6334 genes, 1.4%	MRT4,RSA3
32200	telomere organization	2 out of 381 genes, 0.5%	67 of 6334 genes, 1.1%	BRE2,STM1
6353	DNA-dependent transcription, termination	1 out of 381 genes, 0.3%	34 of 6334 genes, 0.5%	SYC1
6497	protein lipidation	1 out of 381 genes, 0.3%	44 of 6334 genes, 0.7%	ATG4
6997	nucleus organization	1 out of 381 genes, 0.3%	55 of 6334 genes, 0.9%	NUP133
43144	snoRNA processing	1 out of 381 genes, 0.3%	40 of 6334 genes, 0.6%	PAP2
6360	transcription from RNA polymerase I promoter	1 out of 381 genes, 0.3%	64 of 6334 genes, 1.0%	RPA34
6414	translational elongation	1 out of 381 genes, 0.3%	333 of 6334 genes, 5.3%	STM1
9311	oligosaccharide metabolic process	1 out of 381 genes, 0.3%	37 of 6334 genes, 0.6%	HSP104
6470	protein dephosphorylation	1 out of 381 genes, 0.3%	39 of 6334 genes, 0.6%	PTC2
51604	protein maturation	1 out of 381 genes, 0.3%	46 of 6334 genes, 0.7%	ATG4
6352	DNA-dependent transcription, initiation	0 out of 381 genes, 0%	66 of 6334 genes, 1.0%	none
32196	transposition	0 out of 381 genes, 0%	109 of 6334 genes, 1.7%	none
6418	tRNA aminoacylation for protein translation	0 out of 381 genes, 0%	36 of 6334 genes, 0.6%	none
6383	transcription from RNA polymerase III promoter	0 out of 381 genes, 0%	39 of 6334 genes, 0.6%	none
54	ribosomal subunit export from nucleus	0 out of 381 genes, 0%	45 of 6334 genes, 0.7%	none
other	other	19 out of 381 genes, 5%		YSY6,LDH1,YSP2,VFA1,YGL114W,FHN1,PHO81,ECM14,IGO2,MET18,AIM26,APE1,APE2,NFT1,PSR2,RFU1,YMR166C,ADH6,SUE1
not_yet_annotated	not_yet_annotated	3 out of 381 genes, 0.8%		YCL012W,YLR391W,YOR088W
